# Supplementary material for: (2-tert-Butyl-3-phenyl-2,3-di­hydro­isoxazole-4,5-di­yl)bis­(phenyl­methanone)
Source: Acta Crystallogr Sect E Struct Rep Online. 2013 Jul 20;69(Pt 8):o1284–5. doi: 10.1107/S1600536813019508 (PMC3793779; doi:10.1107/S1600536813019508)
Supplement: Supplementary file 1 [file e-69-o1284-sup1.cif]

##############################################################################
#                                                                            #
# This CIF contains the data in a paper accepted for publication in          #
# Acta Crystallographica Section E. It conforms to the requirements of       #
# Notes for Authors for Acta Crystallographica Section E, and has been       #
# peer reviewed under the auspices of the IUCr Commission on Journals.       #
#                                                                            #
# Full details of the Crystallographic Information File format               #
# are given in the paper "The Crystallographic Information File (CIF):       #
# a New Standard Archive File for Crystallography" by S. R. Hall, F. H.      #
# Allen and I. D. Brown [Acta Cryst. (1991), A47, 655-685].                  #
#                                                                            #
# The current version of the core CIF dictionary is obtainable from          #
# ftp://ftp.iucr.org/pub/cif_core.dic.                                       #
#                                                                            #
# Software is freely available for graphical display of the structure(s)     #
# in this CIF. For information consult the CIF software page                 #
# http://www.iucr.org/resources/cif/software.                                #
#                                                                            #
# This file may be used for bona fide research purposes within the           #
# scientific community so long as proper attribution is given to the journal # 
# article from which it was obtained.                                        #
#                                                                            #
##############################################################################
data_I
_audit_creation_method     SHELXL-97
_chemical_name_systematic
;
(2-<i>tert</i>-Butyl-3-phenyl-2,3-dihydroisoxazole-4,5-diyl)bis(phenylmethanone)
;
_chemical_name_common     ?
_chemical_formula_moiety     'C27 H25 N O3'
_chemical_formula_sum     'C27 H25 N O3'
_chemical_formula_iupac     'C27 H25 N O3'
_chemical_formula_weight     411.48
_chemical_melting_point     ?
_symmetry_cell_setting     orthorhombic
_symmetry_space_group_name_H-M     'P n a 21'
_symmetry_space_group_name_Hall     'P 2c -2n'
loop_
    _symmetry_equiv_pos_as_xyz
    'x, y, z'
    '-x, -y, z+1/2'
    '-x+1/2, y+1/2, z+1/2'
    'x+1/2, -y+1/2, z'
_cell_length_a     20.1034(12)
_cell_length_b     17.7990(10)
_cell_length_c     6.1366(3)
_cell_angle_alpha     90.00
_cell_angle_beta     90.00
_cell_angle_gamma     90.00
_cell_volume     2195.8(2)
_cell_formula_units_Z     4
_cell_measurement_reflns_used     8059
_cell_measurement_theta_min     2.288
_cell_measurement_theta_max     25.049
_cell_measurement_temperature     296(2)
_exptl_crystal_description     block
_exptl_crystal_colour     yellow
_exptl_crystal_size_max     0.40
_exptl_crystal_size_mid     0.20
_exptl_crystal_size_min     0.20
_exptl_crystal_density_diffrn     1.245
_exptl_crystal_density_meas     ?
_exptl_crystal_density_method     'not measured'
_exptl_crystal_F_000     872
_exptl_absorpt_coefficient_mu     0.081
_exptl_absorpt_correction_type     multi-scan
_exptl_absorpt_process_details     '(SADABS; Bruker, 2004)'
_exptl_absorpt_correction_T_min     0.9684
_exptl_absorpt_correction_T_max     0.9840
_exptl_special_details     ?
_diffrn_ambient_temperature     296(2)
_diffrn_radiation_type     MoK\a
_diffrn_radiation_wavelength     0.71073
_diffrn_radiation_source     'fine-focus sealed tube'
_diffrn_radiation_monochromator     graphite
_diffrn_measurement_device_type     'Bruker Kappa APEXII CCD'
_diffrn_measurement_method     '\w and \f scan'
_diffrn_detector_area_resol_mean     8.33
_diffrn_reflns_number     20181
_diffrn_reflns_av_R_equivalents     0.0247
_diffrn_reflns_av_sigmaI/netI     0.0188
_diffrn_reflns_theta_min     3.06
_diffrn_reflns_theta_max     28.31
_diffrn_reflns_theta_full     28.31
_diffrn_measured_fraction_theta_max     0.995
_diffrn_measured_fraction_theta_full     0.995
_diffrn_reflns_limit_h_min     -26
_diffrn_reflns_limit_h_max     24
_diffrn_reflns_limit_k_min     -23
_diffrn_reflns_limit_k_max     20
_diffrn_reflns_limit_l_min     -8
_diffrn_reflns_limit_l_max     8
_diffrn_standards_number     0
_diffrn_standards_interval_count     ?
_diffrn_standards_interval_time     ?
_diffrn_standards_decay_%     ?
_refine_special_details
;
 Refinement of F^2^ against ALL reflections.  The weighted R-factor wR and
 goodness of fit S are based on F^2^, conventional R-factors R are based
 on F, with F set to zero for negative F^2^. The threshold expression of
 F^2^ > 2sigma(F^2^) is used only for calculating R-factors(gt) etc. and is
 not relevant to the choice of reflections for refinement.  R-factors based
 on F^2^ are statistically about twice as large as those based on F, and R-
 factors based on ALL data will be even larger.
;
_reflns_number_total     2967
_reflns_number_gt     2422
_reflns_threshold_expression     I>2\s(I)
_refine_ls_structure_factor_coef     Fsqd
_refine_ls_matrix_type     full
_refine_ls_R_factor_all     0.0512
_refine_ls_R_factor_gt     0.0378
_refine_ls_wR_factor_gt     0.0858
_refine_ls_wR_factor_ref     0.0941
_refine_ls_goodness_of_fit_ref     1.049
_refine_ls_restrained_S_all     1.049
_refine_ls_number_reflns     2967
_refine_ls_number_parameters     283
_refine_ls_number_restraints     1
_refine_ls_hydrogen_treatment     constr
_refine_ls_weighting_scheme     calc
_refine_ls_weighting_details
         'calc w=1/[\s^2^(Fo^2^)+(0.0417P)^2^+0.2966P] where P=(Fo^2^+2Fc^2^)/3'
_atom_sites_solution_hydrogens     geom
_atom_sites_solution_primary     direct
_atom_sites_solution_secondary     difmap
_refine_ls_shift/su_max     0.000
_refine_ls_shift/su_mean     0.000
_refine_diff_density_max     0.109
_refine_diff_density_min     -0.161
_refine_ls_extinction_method     none
_refine_ls_extinction_coef     ?
loop_
    _atom_type_symbol
    _atom_type_description
    _atom_type_scat_dispersion_real
    _atom_type_scat_dispersion_imag
    _atom_type_scat_source
    'C' 'C' 0.0033 0.0016
                         'International Tables Vol C Tables 4.2.6.8 and 6.1.1.4'
    'H' 'H' 0.0000 0.0000
                         'International Tables Vol C Tables 4.2.6.8 and 6.1.1.4'
    'N' 'N' 0.0061 0.0033
                         'International Tables Vol C Tables 4.2.6.8 and 6.1.1.4'
    'O' 'O' 0.0106 0.0060
                         'International Tables Vol C Tables 4.2.6.8 and 6.1.1.4'
_computing_data_collection     'APEX2 (Bruker, 2004)'
_computing_cell_refinement     'APEX2 and SAINT (Bruker, 2004)'
_computing_data_reduction     'SAINT and XPREP (Bruker, 2004)'
_computing_structure_solution     'SHELXS97 (Sheldrick, 2008)'
_computing_structure_refinement     'SHELXL97 (Sheldrick, 2008)'
_computing_molecular_graphics
                      'ORTEP-3 (Farrugia, 2012) and DIAMOND (Brandenburg, 2010)'
_computing_publication_material
                        'SHELXL97 (Sheldrick, 2008) and publCIF (Westrip, 2010)'
loop_
    _atom_site_type_symbol
    _atom_site_label
    _atom_site_fract_x
    _atom_site_fract_y
    _atom_site_fract_z
    _atom_site_U_iso_or_equiv
    _atom_site_adp_type
    _atom_site_calc_flag
    _atom_site_refinement_flags
    _atom_site_occupancy
    _atom_site_symmetry_multiplicity
    _atom_site_disorder_assembly
    _atom_site_disorder_group
    O O1 0.14603(9) 0.40278(10) 0.0012(3) 0.0661(5) Uani d . 1 1 . .
    O O2 0.05003(7) 0.36111(8) 0.3046(3) 0.0517(4) Uani d . 1 1 . .
    O O3 0.20313(8) 0.27030(9) 0.7795(3) 0.0616(4) Uani d . 1 1 . .
    N N1 0.01783(8) 0.30875(9) 0.4612(3) 0.0458(4) Uani d . 1 1 . .
    C C3 0.25597(12) 0.60359(13) 0.4233(5) 0.0625(7) Uani d . 1 1 . .
    H H3 0.2772 0.6473 0.4690 0.075 Uiso calc R 1 1 . .
    C C2 0.26649(13) 0.57720(14) 0.2177(5) 0.0637(7) Uani d . 1 1 . .
    H H2 0.2956 0.6023 0.1250 0.076 Uiso calc R 1 1 . .
    C C1 0.23438(11) 0.51380(13) 0.1469(4) 0.0545(5) Uani d . 1 1 . .
    H H1 0.2416 0.4962 0.0062 0.065 Uiso calc R 1 1 . .
    C C6 0.19103(9) 0.47575(10) 0.2851(3) 0.0402(4) Uani d . 1 1 . .
    C C7 0.15240(10) 0.41275(12) 0.1949(4) 0.0446(5) Uani d . 1 1 . .
    C C8 0.11570(9) 0.36106(10) 0.3468(3) 0.0407(4) Uani d . 1 1 . .
    C C9 0.13418(9) 0.31458(10) 0.5061(3) 0.0398(4) Uani d . 1 1 . .
    C C17 0.07315(9) 0.27504(10) 0.5896(4) 0.0432(4) Uani d . 1 1 . .
    H H17 0.0670 0.2856 0.7451 0.052 Uiso calc R 1 1 . .
    C C18 0.07424(9) 0.19093(11) 0.5505(4) 0.0456(5) Uani d . 1 1 . .
    C C23 0.09136(13) 0.16269(13) 0.3489(4) 0.0619(6) Uani d . 1 1 . .
    H H23 0.1022 0.1956 0.2367 0.074 Uiso calc R 1 1 . .
    C C22 0.09257(16) 0.08604(14) 0.3114(5) 0.0763(8) Uani d . 1 1 . .
    H H22 0.1048 0.0677 0.1752 0.092 Uiso calc R 1 1 . .
    C C21 0.07586(14) 0.03747(13) 0.4739(6) 0.0761(8) Uani d . 1 1 . .
    H H21 0.0765 -0.0140 0.4486 0.091 Uiso calc R 1 1 . .
    C C24 -0.03126(10) 0.35530(11) 0.5852(4) 0.0510(5) Uani d . 1 1 . .
    C C26 -0.06460(13) 0.30225(15) 0.7463(5) 0.0782(9) Uani d . 1 1 . .
    H H26A -0.0784 0.2575 0.6717 0.117 Uiso calc R 1 1 . .
    H H26B -0.1027 0.3265 0.8091 0.117 Uiso calc R 1 1 . .
    H H26C -0.0337 0.2893 0.8595 0.117 Uiso calc R 1 1 . .
    C C27 -0.08187(12) 0.38226(15) 0.4187(5) 0.0708(7) Uani d . 1 1 . .
    H H27A -0.0603 0.4140 0.3139 0.106 Uiso calc R 1 1 . .
    H H27B -0.1163 0.4100 0.4912 0.106 Uiso calc R 1 1 . .
    H H27C -0.1010 0.3397 0.3457 0.106 Uiso calc R 1 1 . .
    C C25 -0.00051(13) 0.42144(13) 0.7032(5) 0.0639(6) Uani d . 1 1 . .
    H H25A 0.0318 0.4036 0.8061 0.096 Uiso calc R 1 1 . .
    H H25B -0.0346 0.4488 0.7788 0.096 Uiso calc R 1 1 . .
    H H25C 0.0208 0.4539 0.5996 0.096 Uiso calc R 1 1 . .
    C C20 0.05818(14) 0.06446(14) 0.6739(6) 0.0737(8) Uani d . 1 1 . .
    H H20 0.0466 0.0312 0.7845 0.088 Uiso calc R 1 1 . .
    C C19 0.05747(11) 0.14130(13) 0.7128(5) 0.0595(6) Uani d . 1 1 . .
    H H19 0.0456 0.1593 0.8497 0.071 Uiso calc R 1 1 . .
    C C10 0.19933(10) 0.30137(10) 0.6033(4) 0.0438(4) Uani d . 1 1 . .
    C C11 0.26076(9) 0.32369(10) 0.4850(4) 0.0451(5) Uani d . 1 1 . .
    C C16 0.30928(11) 0.36438(13) 0.5935(5) 0.0619(6) Uani d . 1 1 . .
    H H16 0.3019 0.3810 0.7351 0.074 Uiso calc R 1 1 . .
    C C15 0.36829(14) 0.37991(17) 0.4906(7) 0.0864(10) Uani d . 1 1 . .
    H H15 0.4003 0.4087 0.5612 0.104 Uiso calc R 1 1 . .
    C C14 0.38057(15) 0.35349(19) 0.2856(8) 0.0933(11) Uani d . 1 1 . .
    H H14 0.4213 0.3629 0.2193 0.112 Uiso calc R 1 1 . .
    C C13 0.33269(16) 0.31311(17) 0.1776(5) 0.0814(9) Uani d . 1 1 . .
    H H13 0.3410 0.2951 0.0380 0.098 Uiso calc R 1 1 . .
    C C12 0.27250(12) 0.29918(13) 0.2752(4) 0.0576(6) Uani d . 1 1 . .
    H H12 0.2396 0.2732 0.1998 0.069 Uiso calc R 1 1 . .
    C C5 0.18161(10) 0.50193(11) 0.4950(4) 0.0462(4) Uani d . 1 1 . .
    H H5 0.1534 0.4764 0.5897 0.055 Uiso calc R 1 1 . .
    C C4 0.21427(12) 0.56621(12) 0.5637(4) 0.0560(5) Uani d . 1 1 . .
    H H4 0.2080 0.5840 0.7047 0.067 Uiso calc R 1 1 . .
loop_
    _atom_site_aniso_label
    _atom_site_aniso_U_11
    _atom_site_aniso_U_22
    _atom_site_aniso_U_33
    _atom_site_aniso_U_12
    _atom_site_aniso_U_13
    _atom_site_aniso_U_23
    O1 0.0854(12) 0.0756(10) 0.0372(8) -0.0054(9) -0.0025(8) -0.0026(8)
    O2 0.0428(7) 0.0611(8) 0.0511(8) 0.0062(6) -0.0059(7) 0.0124(7)
    O3 0.0648(9) 0.0699(10) 0.0502(9) 0.0031(7) -0.0153(8) 0.0129(8)
    N1 0.0422(8) 0.0427(8) 0.0526(10) 0.0021(7) -0.0033(8) 0.0006(8)
    C3 0.0596(14) 0.0528(12) 0.0750(18) -0.0103(10) 0.0015(13) 0.0032(13)
    C2 0.0545(13) 0.0655(14) 0.0711(17) -0.0108(11) 0.0147(12) 0.0140(13)
    C1 0.0516(12) 0.0644(13) 0.0475(12) 0.0049(10) 0.0121(10) 0.0053(10)
    C6 0.0397(9) 0.0416(9) 0.0393(10) 0.0089(7) 0.0017(9) 0.0072(8)
    C7 0.0485(11) 0.0460(10) 0.0394(11) 0.0100(8) -0.0002(9) 0.0031(9)
    C8 0.0419(10) 0.0406(10) 0.0398(11) 0.0025(8) -0.0046(8) -0.0043(8)
    C9 0.0437(9) 0.0364(8) 0.0393(10) -0.0005(7) -0.0060(9) -0.0032(8)
    C17 0.0467(10) 0.0427(10) 0.0402(10) 0.0024(8) -0.0020(9) 0.0009(9)
    C18 0.0425(10) 0.0397(9) 0.0544(13) -0.0026(8) -0.0094(9) 0.0057(9)
    C23 0.0876(17) 0.0436(11) 0.0546(15) -0.0034(11) -0.0131(13) 0.0018(11)
    C22 0.109(2) 0.0506(13) 0.0698(17) -0.0003(14) -0.0221(17) -0.0089(13)
    C21 0.0867(18) 0.0427(12) 0.099(2) -0.0096(12) -0.0261(18) 0.0003(15)
    C24 0.0430(10) 0.0489(11) 0.0611(13) 0.0021(9) 0.0018(10) -0.0082(11)
    C26 0.0658(15) 0.0703(15) 0.098(2) -0.0048(12) 0.0304(16) -0.0025(16)
    C27 0.0476(12) 0.0747(15) 0.090(2) 0.0146(11) -0.0092(13) -0.0145(16)
    C25 0.0631(14) 0.0559(13) 0.0727(17) 0.0017(11) -0.0043(13) -0.0172(13)
    C20 0.0683(15) 0.0519(14) 0.101(2) -0.0095(12) -0.0033(16) 0.0288(15)
    C19 0.0527(12) 0.0575(13) 0.0684(16) -0.0018(10) 0.0030(11) 0.0151(12)
    C10 0.0524(11) 0.0374(9) 0.0415(10) 0.0045(8) -0.0131(9) -0.0050(9)
    C11 0.0434(10) 0.0399(10) 0.0520(12) 0.0079(8) -0.0102(10) 0.0036(9)
    C16 0.0570(13) 0.0583(13) 0.0704(16) -0.0015(10) -0.0167(13) 0.0024(13)
    C15 0.0545(15) 0.0826(19) 0.122(3) -0.0141(13) -0.0181(19) 0.025(2)
    C14 0.0583(16) 0.098(2) 0.123(3) 0.0151(16) 0.018(2) 0.045(2)
    C13 0.0803(19) 0.0897(19) 0.0742(19) 0.0328(16) 0.0175(16) 0.0174(16)
    C12 0.0582(13) 0.0591(13) 0.0556(14) 0.0142(10) -0.0043(11) -0.0019(11)
    C5 0.0490(11) 0.0467(10) 0.0428(10) -0.0020(8) 0.0056(10) 0.0041(10)
    C4 0.0655(13) 0.0510(11) 0.0513(13) -0.0036(10) 0.0040(11) -0.0052(10)
_geom_special_details
;
 All esds (except the esd in the dihedral angle between two l.s. planes)
 are estimated using the full covariance matrix.  The cell esds are taken
 into account individually in the estimation of esds in distances, angles
 and torsion angles; correlations between esds in cell parameters are only
 used when they are defined by crystal symmetry.  An approximate (isotropic)
 treatment of cell esds is used for estimating esds involving l.s. planes.
;
loop_
    _geom_bond_atom_site_label_1
    _geom_bond_atom_site_label_2
    _geom_bond_site_symmetry_2
    _geom_bond_distance
    _geom_bond_publ_flag
    O1 C7 . 1.209(3) ?
    O2 C8 . 1.345(2) ?
    O2 N1 . 1.487(2) ?
    O3 C10 . 1.217(3) ?
    N1 C17 . 1.489(2) ?
    N1 C24 . 1.496(3) ?
    C3 C2 . 1.363(4) ?
    C3 C4 . 1.374(3) ?
    C3 H3 . 0.9300 ?
    C2 C1 . 1.371(3) ?
    C2 H2 . 0.9300 ?
    C1 C6 . 1.392(3) ?
    C1 H1 . 0.9300 ?
    C6 C5 . 1.383(3) ?
    C6 C7 . 1.472(3) ?
    C7 C8 . 1.503(3) ?
    C8 C9 . 1.333(3) ?
    C9 C10 . 1.458(3) ?
    C9 C17 . 1.505(3) ?
    C17 C18 . 1.516(3) ?
    C17 H17 . 0.9800 ?
    C18 C19 . 1.374(3) ?
    C18 C23 . 1.379(3) ?
    C23 C22 . 1.384(3) ?
    C23 H23 . 0.9300 ?
    C22 C21 . 1.362(4) ?
    C22 H22 . 0.9300 ?
    C21 C20 . 1.365(5) ?
    C21 H21 . 0.9300 ?
    C24 C25 . 1.514(3) ?
    C24 C27 . 1.520(4) ?
    C24 C26 . 1.522(3) ?
    C26 H26A . 0.9600 ?
    C26 H26B . 0.9600 ?
    C26 H26C . 0.9600 ?
    C27 H27A . 0.9600 ?
    C27 H27B . 0.9600 ?
    C27 H27C . 0.9600 ?
    C25 H25A . 0.9600 ?
    C25 H25B . 0.9600 ?
    C25 H25C . 0.9600 ?
    C20 C19 . 1.388(4) ?
    C20 H20 . 0.9300 ?
    C19 H19 . 0.9300 ?
    C10 C11 . 1.486(3) ?
    C11 C12 . 1.380(3) ?
    C11 C16 . 1.386(3) ?
    C16 C15 . 1.372(4) ?
    C16 H16 . 0.9300 ?
    C15 C14 . 1.365(5) ?
    C15 H15 . 0.9300 ?
    C14 C13 . 1.372(5) ?
    C14 H14 . 0.9300 ?
    C13 C12 . 1.372(4) ?
    C13 H13 . 0.9300 ?
    C12 H12 . 0.9300 ?
    C5 C4 . 1.385(3) ?
    C5 H5 . 0.9300 ?
    C4 H4 . 0.9300 ?
loop_
    _geom_angle_atom_site_label_1
    _geom_angle_atom_site_label_2
    _geom_angle_atom_site_label_3
    _geom_angle_site_symmetry_1
    _geom_angle_site_symmetry_3
    _geom_angle
    _geom_angle_publ_flag
    C8 O2 N1 . . 107.60(14) ?
    O2 N1 C17 . . 105.62(13) ?
    O2 N1 C24 . . 105.59(14) ?
    C17 N1 C24 . . 116.51(17) ?
    C2 C3 C4 . . 120.6(2) ?
    C2 C3 H3 . . 119.7 ?
    C4 C3 H3 . . 119.7 ?
    C3 C2 C1 . . 120.3(2) ?
    C3 C2 H2 . . 119.9 ?
    C1 C2 H2 . . 119.9 ?
    C2 C1 C6 . . 120.1(2) ?
    C2 C1 H1 . . 119.9 ?
    C6 C1 H1 . . 119.9 ?
    C5 C6 C1 . . 119.32(19) ?
    C5 C6 C7 . . 122.32(18) ?
    C1 C6 C7 . . 118.14(19) ?
    O1 C7 C6 . . 122.5(2) ?
    O1 C7 C8 . . 117.9(2) ?
    C6 C7 C8 . . 119.47(18) ?
    C9 C8 O2 . . 114.52(17) ?
    C9 C8 C7 . . 134.23(18) ?
    O2 C8 C7 . . 111.20(16) ?
    C8 C9 C10 . . 130.56(18) ?
    C8 C9 C17 . . 108.23(16) ?
    C10 C9 C17 . . 121.17(17) ?
    N1 C17 C9 . . 103.90(15) ?
    N1 C17 C18 . . 108.96(15) ?
    C9 C17 C18 . . 113.33(16) ?
    N1 C17 H17 . . 110.2 ?
    C9 C17 H17 . . 110.2 ?
    C18 C17 H17 . . 110.2 ?
    C19 C18 C23 . . 118.5(2) ?
    C19 C18 C17 . . 121.1(2) ?
    C23 C18 C17 . . 120.37(19) ?
    C18 C23 C22 . . 120.9(2) ?
    C18 C23 H23 . . 119.6 ?
    C22 C23 H23 . . 119.6 ?
    C21 C22 C23 . . 120.0(3) ?
    C21 C22 H22 . . 120.0 ?
    C23 C22 H22 . . 120.0 ?
    C22 C21 C20 . . 119.9(2) ?
    C22 C21 H21 . . 120.0 ?
    C20 C21 H21 . . 120.0 ?
    N1 C24 C25 . . 113.87(17) ?
    N1 C24 C27 . . 105.9(2) ?
    C25 C24 C27 . . 110.46(19) ?
    N1 C24 C26 . . 106.08(17) ?
    C25 C24 C26 . . 110.6(2) ?
    C27 C24 C26 . . 109.7(2) ?
    C24 C26 H26A . . 109.5 ?
    C24 C26 H26B . . 109.5 ?
    H26A C26 H26B . . 109.5 ?
    C24 C26 H26C . . 109.5 ?
    H26A C26 H26C . . 109.5 ?
    H26B C26 H26C . . 109.5 ?
    C24 C27 H27A . . 109.5 ?
    C24 C27 H27B . . 109.5 ?
    H27A C27 H27B . . 109.5 ?
    C24 C27 H27C . . 109.5 ?
    H27A C27 H27C . . 109.5 ?
    H27B C27 H27C . . 109.5 ?
    C24 C25 H25A . . 109.5 ?
    C24 C25 H25B . . 109.5 ?
    H25A C25 H25B . . 109.5 ?
    C24 C25 H25C . . 109.5 ?
    H25A C25 H25C . . 109.5 ?
    H25B C25 H25C . . 109.5 ?
    C21 C20 C19 . . 120.3(3) ?
    C21 C20 H20 . . 119.9 ?
    C19 C20 H20 . . 119.9 ?
    C18 C19 C20 . . 120.4(3) ?
    C18 C19 H19 . . 119.8 ?
    C20 C19 H19 . . 119.8 ?
    O3 C10 C9 . . 119.5(2) ?
    O3 C10 C11 . . 120.21(18) ?
    C9 C10 C11 . . 120.22(18) ?
    C12 C11 C16 . . 119.6(2) ?
    C12 C11 C10 . . 120.88(19) ?
    C16 C11 C10 . . 119.3(2) ?
    C15 C16 C11 . . 119.5(3) ?
    C15 C16 H16 . . 120.2 ?
    C11 C16 H16 . . 120.2 ?
    C14 C15 C16 . . 120.7(3) ?
    C14 C15 H15 . . 119.6 ?
    C16 C15 H15 . . 119.6 ?
    C15 C14 C13 . . 119.9(3) ?
    C15 C14 H14 . . 120.1 ?
    C13 C14 H14 . . 120.1 ?
    C14 C13 C12 . . 120.2(3) ?
    C14 C13 H13 . . 119.9 ?
    C12 C13 H13 . . 119.9 ?
    C13 C12 C11 . . 120.0(3) ?
    C13 C12 H12 . . 120.0 ?
    C11 C12 H12 . . 120.0 ?
    C6 C5 C4 . . 119.8(2) ?
    C6 C5 H5 . . 120.1 ?
    C4 C5 H5 . . 120.1 ?
    C3 C4 C5 . . 119.9(2) ?
    C3 C4 H4 . . 120.1 ?
    C5 C4 H4 . . 120.1 ?
loop_
    _geom_torsion_atom_site_label_1
    _geom_torsion_atom_site_label_2
    _geom_torsion_atom_site_label_3
    _geom_torsion_atom_site_label_4
    _geom_torsion_site_symmetry_1
    _geom_torsion_site_symmetry_2
    _geom_torsion_site_symmetry_3
    _geom_torsion_site_symmetry_4
    _geom_torsion
    _geom_torsion_publ_flag
    C8 O2 N1 C17 . . . . -3.35(19) ?
    C8 O2 N1 C24 . . . . 120.65(17) ?
    C4 C3 C2 C1 . . . . 1.4(4) ?
    C3 C2 C1 C6 . . . . -0.3(4) ?
    C2 C1 C6 C5 . . . . -1.0(3) ?
    C2 C1 C6 C7 . . . . 173.7(2) ?
    C5 C6 C7 O1 . . . . 158.6(2) ?
    C1 C6 C7 O1 . . . . -15.9(3) ?
    C5 C6 C7 C8 . . . . -17.5(3) ?
    C1 C6 C7 C8 . . . . 167.99(18) ?
    N1 O2 C8 C9 . . . . 1.9(2) ?
    N1 O2 C8 C7 . . . . 179.93(15) ?
    O1 C7 C8 C9 . . . . 121.7(3) ?
    C6 C7 C8 C9 . . . . -62.0(3) ?
    O1 C7 C8 O2 . . . . -55.8(3) ?
    C6 C7 C8 O2 . . . . 120.48(19) ?
    O2 C8 C9 C10 . . . . -177.13(19) ?
    C7 C8 C9 C10 . . . . 5.4(4) ?
    O2 C8 C9 C17 . . . . 0.4(2) ?
    C7 C8 C9 C17 . . . . -177.0(2) ?
    O2 N1 C17 C9 . . . . 3.45(18) ?
    C24 N1 C17 C9 . . . . -113.39(17) ?
    O2 N1 C17 C18 . . . . -117.64(17) ?
    C24 N1 C17 C18 . . . . 125.52(18) ?
    C8 C9 C17 N1 . . . . -2.5(2) ?
    C10 C9 C17 N1 . . . . 175.33(17) ?
    C8 C9 C17 C18 . . . . 115.60(19) ?
    C10 C9 C17 C18 . . . . -66.6(2) ?
    N1 C17 C18 C19 . . . . -111.1(2) ?
    C9 C17 C18 C19 . . . . 133.7(2) ?
    N1 C17 C18 C23 . . . . 68.0(2) ?
    C9 C17 C18 C23 . . . . -47.1(3) ?
    C19 C18 C23 C22 . . . . -0.9(4) ?
    C17 C18 C23 C22 . . . . 180.0(2) ?
    C18 C23 C22 C21 . . . . 0.9(4) ?
    C23 C22 C21 C20 . . . . -0.2(5) ?
    O2 N1 C24 C25 . . . . -58.2(2) ?
    C17 N1 C24 C25 . . . . 58.7(2) ?
    O2 N1 C24 C27 . . . . 63.41(19) ?
    C17 N1 C24 C27 . . . . -179.74(18) ?
    O2 N1 C24 C26 . . . . 179.99(18) ?
    C17 N1 C24 C26 . . . . -63.2(2) ?
    C22 C21 C20 C19 . . . . -0.3(4) ?
    C23 C18 C19 C20 . . . . 0.3(3) ?
    C17 C18 C19 C20 . . . . 179.5(2) ?
    C21 C20 C19 C18 . . . . 0.3(4) ?
    C8 C9 C10 O3 . . . . 162.4(2) ?
    C17 C9 C10 O3 . . . . -14.9(3) ?
    C8 C9 C10 C11 . . . . -19.3(3) ?
    C17 C9 C10 C11 . . . . 163.36(17) ?
    O3 C10 C11 C12 . . . . 124.2(2) ?
    C9 C10 C11 C12 . . . . -54.0(2) ?
    O3 C10 C11 C16 . . . . -50.4(3) ?
    C9 C10 C11 C16 . . . . 131.4(2) ?
    C12 C11 C16 C15 . . . . 0.2(3) ?
    C10 C11 C16 C15 . . . . 174.8(2) ?
    C11 C16 C15 C14 . . . . -2.3(4) ?
    C16 C15 C14 C13 . . . . 2.2(5) ?
    C15 C14 C13 C12 . . . . 0.0(4) ?
    C14 C13 C12 C11 . . . . -2.1(4) ?
    C16 C11 C12 C13 . . . . 2.0(3) ?
    C10 C11 C12 C13 . . . . -172.5(2) ?
    C1 C6 C5 C4 . . . . 1.2(3) ?
    C7 C6 C5 C4 . . . . -173.24(19) ?
    C2 C3 C4 C5 . . . . -1.2(4) ?
    C6 C5 C4 C3 . . . . -0.1(3) ?
loop_
    _geom_hbond_atom_site_label_D
    _geom_hbond_atom_site_label_H
    _geom_hbond_atom_site_label_A
    _geom_hbond_site_symmetry_A
    _geom_hbond_distance_DH
    _geom_hbond_distance_HA
    _geom_hbond_distance_DA
    _geom_hbond_angle_DHA
    C3 H3 O3 3_554 0.93 2.51 3.203(3) 131
    C25 H25A O1 1_556 0.96 2.59 3.483(3) 155
    C2 H2 Cg1 3_554 0.93 2.70 3.490(3) 143
_iucr_refine_instructions_details
;
TITL SR01 in Pna2(1)
CELL  0.71073  20.1034  17.7990   6.1366   90.000   90.000   90.000
ZERR     4.00   0.0012   0.0010   0.0003    0.000    0.000    0.000
LATT -1
SYMM  - X, - Y, 1/2 + Z
SYMM  1/2 - X, 1/2 + Y, 1/2 + Z
SYMM  1/2 + X, 1/2 - Y,   Z
SFAC C  H  N  O
UNIT 108 100 4 12
MERG 3
OMIT 1 0 0
OMIT 2 0 0
OMIT 1 1 0
L.S. 10
ACTA
BOND   $H
FMAP 2
PLAN 7
CONF
HTAB
SIZE     0.20   0.20   0.40
WGHT  0.041500  0.297300
FVAR  0.198220
TEMP    23.00
O1     4   0.146029  0.402778  0.001224 11.000000  0.085380  0.075630 =
           0.037190 -0.002650 -0.002480 -0.005420
O2     4   0.050034  0.361107  0.304599 11.000000  0.042830  0.061140 =
           0.051120  0.012440 -0.005910  0.006210
O3     4   0.203126  0.270301  0.779506 11.000000  0.064850  0.069870 =
           0.050180  0.012920 -0.015310  0.003070
N1     3   0.017827  0.308752  0.461203 11.000000  0.042220  0.042670 =
           0.052640  0.000610 -0.003260  0.002090
C3     1   0.255967  0.603587  0.423334 11.000000  0.059620  0.052800 =
           0.075020  0.003230  0.001530 -0.010270
AFIX 43
H3     2   0.277193  0.647261  0.468997 11.000000 -1.200000
AFIX 0
C2     1   0.266493  0.577200  0.217680 11.000000  0.054530  0.065480 =
           0.071060  0.014020  0.014680 -0.010750
AFIX 43
H2     2   0.295581  0.602310  0.125037 11.000000 -1.200000
AFIX 0
C1     1   0.234376  0.513802  0.146875 11.000000  0.051570  0.064380 =
           0.047470  0.005280  0.012060  0.004920
AFIX 43
H1     2   0.241558  0.496173  0.006165 11.000000 -1.200000
AFIX 0
C6     1   0.191034  0.475753  0.285133 11.000000  0.039660  0.041580 =
           0.039320  0.007240  0.001700  0.008900
C7     1   0.152399  0.412750  0.194936 11.000000  0.048510  0.045950 =
           0.039360  0.003070 -0.000200  0.010040
C8     1   0.115703  0.361060  0.346849 11.000000  0.041870  0.040590 =
           0.039760 -0.004310 -0.004580  0.002480
C9     1   0.134181  0.314583  0.506062 11.000000  0.043730  0.036450 =
           0.039310 -0.003160 -0.006030 -0.000500
C17    1   0.073145  0.275038  0.589607 11.000000  0.046660  0.042690 =
           0.040200  0.000900 -0.001960  0.002370
AFIX 13
H17    2   0.067036  0.285555  0.745081 11.000000 -1.200000
AFIX 0
C18    1   0.074243  0.190928  0.550480 11.000000  0.042530  0.039740 =
           0.054400  0.005730 -0.009370 -0.002590
C23    1   0.091364  0.162689  0.348945 11.000000  0.087610  0.043570 =
           0.054640  0.001750 -0.013100 -0.003420
AFIX 43
H23    2   0.102245  0.195592  0.236743 11.000000 -1.200000
AFIX 0
C22    1   0.092574  0.086042  0.311369 11.000000  0.108620  0.050570 =
           0.069810 -0.008880 -0.022080 -0.000270
AFIX 43
H22    2   0.104793  0.067710  0.175215 11.000000 -1.200000
AFIX 0
C21    1   0.075863  0.037466  0.473867 11.000000  0.086700  0.042660 =
           0.099020  0.000310 -0.026060 -0.009580
AFIX 43
H21    2   0.076495 -0.014048  0.448604 11.000000 -1.200000
AFIX 0
C24    1  -0.031255  0.355303  0.585222 11.000000  0.043000  0.048930 =
           0.061140 -0.008200  0.001760  0.002100
C26    1  -0.064599  0.302254  0.746251 11.000000  0.065800  0.070330 =
           0.098450 -0.002540  0.030380 -0.004820
AFIX 137
H26A   2  -0.078438  0.257480  0.671739 11.000000 -1.500000
H26B   2  -0.102696  0.326499  0.809113 11.000000 -1.500000
H26C   2  -0.033689  0.289330  0.859452 11.000000 -1.500000
AFIX 0
C27    1  -0.081874  0.382257  0.418651 11.000000  0.047620  0.074730 =
           0.090180 -0.014520 -0.009200  0.014590
AFIX 137
H27A   2  -0.060271  0.414028  0.313903 11.000000 -1.500000
H27B   2  -0.116302  0.410030  0.491197 11.000000 -1.500000
H27C   2  -0.101018  0.339735  0.345654 11.000000 -1.500000
AFIX 0
C25    1  -0.000509  0.421443  0.703242 11.000000  0.063070  0.055910 =
           0.072720 -0.017170 -0.004320  0.001680
AFIX 137
H25A   2   0.031804  0.403583  0.806118 11.000000 -1.500000
H25B   2  -0.034615  0.448762  0.778813 11.000000 -1.500000
H25C   2   0.020777  0.453921  0.599624 11.000000 -1.500000
AFIX 0
C20    1   0.058183  0.064464  0.673867 11.000000  0.068350  0.051920 =
           0.100790  0.028790 -0.003270 -0.009490
AFIX 43
H20    2   0.046569  0.031247  0.784490 11.000000 -1.200000
AFIX 0
C19    1   0.057466  0.141297  0.712840 11.000000  0.052720  0.057490 =
           0.068400  0.015090  0.003010 -0.001840
AFIX 43
H19    2   0.045556  0.159269  0.849690 11.000000 -1.200000
AFIX 0
C10    1   0.199330  0.301368  0.603260 11.000000  0.052430  0.037380 =
           0.041500 -0.005030 -0.013110  0.004540
C11    1   0.260758  0.323687  0.485009 11.000000  0.043400  0.039920 =
           0.052010  0.003550 -0.010160  0.007880
C16    1   0.309285  0.364377  0.593545 11.000000  0.057050  0.058290 =
           0.070380  0.002450 -0.016720 -0.001480
AFIX 43
H16    2   0.301918  0.381039  0.735141 11.000000 -1.200000
AFIX 0
C15    1   0.368287  0.379907  0.490583 11.000000  0.054540  0.082590 =
           0.122120  0.025490 -0.018070 -0.014100
AFIX 43
H15    2   0.400275  0.408749  0.561209 11.000000 -1.200000
AFIX 0
C14    1   0.380569  0.353494  0.285591 11.000000  0.058320  0.098480 =
           0.123240  0.045330  0.018150  0.015110
AFIX 43
H14    2   0.421328  0.362864  0.219259 11.000000 -1.200000
AFIX 0
C13    1   0.332691  0.313112  0.177643 11.000000  0.080290  0.089660 =
           0.074200  0.017400  0.017490  0.032820
AFIX 43
H13    2   0.341038  0.295126  0.038007 11.000000 -1.200000
AFIX 0
C12    1   0.272503  0.299184  0.275172 11.000000  0.058250  0.059130 =
           0.055570 -0.001920 -0.004250  0.014160
AFIX 43
H12    2   0.239613  0.273214  0.199783 11.000000 -1.200000
AFIX 0
C5     1   0.181609  0.501926  0.495000 11.000000  0.049040  0.046680 =
           0.042770  0.004130  0.005630 -0.001970
AFIX 43
H5     2   0.153420  0.476440  0.589736 11.000000 -1.200000
AFIX 0
C4     1   0.214267  0.566210  0.563738 11.000000  0.065540  0.051030 =
           0.051310 -0.005170  0.004020 -0.003580
AFIX 43
H4     2   0.207982  0.584046  0.704689 11.000000 -1.200000
AFIX 0
Q1     1   0.890500  0.357700  0.104300 11.000000  0.050000      0.11
Q2     1   0.050100  0.082600  0.216200 11.000000  0.050000      0.11
Q3     1   0.186300  0.438800  0.255800 11.000000  0.050000      0.11
Q4     1   0.077100  0.083000 -0.002700 11.000000  0.050000      0.10
Q5     1   0.196600  0.313000  0.769700 11.000000  0.050000      0.10
Q6     1   0.142400  0.382900  0.286600 11.000000  0.050000      0.10
Q7     1   0.138200  0.420100  0.022200 11.000000  0.050000      0.10
HKLF 4  1.0  1.00  0.00  0.00  0.00  1.00  0.00  0.00  0.00  1.00
END
;
data_global
_journal_data_validation_number     ?
_journal_date_recd_electronic     2013-07-08
_journal_date_accepted     2013-07-15
_journal_name_full     'Acta Crystallographica, Section E'
_journal_year     2013
_journal_volume     69
_journal_issue      8
_journal_page_first     o1284
_journal_page_last     o1285
_journal_paper_category     QO
_journal_paper_doi     10.1107/S1600536813019508
_journal_coeditor_code     ZL2560
_publ_contact_author_name     'M. Sithambaresan'
_publ_contact_author_address
;
Department of Chemistry
Faculty of Science
Eastern University, Sri Lanka
Chenkalady
Sri Lanka
;
_publ_contact_author_email     eesans@yahoo.com
_publ_contact_author_fax     '94-65-2240758'
_publ_contact_author_phone     '94-65-2240755'
_publ_section_title
;\
(2-<i>tert</i>-Butyl-3-phenyl-2,3-dihydroisoxazole-4,5-diyl)\
bis(phenylmethanone)
;
loop_
    _publ_author_name
    _publ_author_address
    'R. Sandhya'
;
      Department of Applied Chemistry
      Cochin University of Science and Technology
      Kochi 682 022
      India
;
    'M. Sithambaresan'
;
      Department of Chemistry
      Faculty of Science
      Eastern University, Sri Lanka
      Chenkalady
      Sri Lanka
;
    'S. Prathapan'
;
      Department of Applied Chemistry
      Cochin University of Science and Technology
      Kochi 682 022
      India
;
    'M. R. Prathapachandra Kurup'
;
      Department of Applied Chemistry
      Cochin University of Science and Technology
      Kochi 682 022
      India
;
_publ_section_synopsis     .
