# Supplementary material for: (2-tert-Butyl-3-phenyl-2,3-di­hydro­isoxazole-4,5-di­yl)bis­(phenyl­methanone)
Source: Acta Crystallogr Sect E Struct Rep Online. 2013 Jul 20;69(Pt 8):o1284–5. doi: 10.1107/S1600536813019508 (PMC3793779; doi:10.1107/S1600536813019508)
Supplement: Supplementary file 2 [file e-69-o1284-Isup2.hkl]

# 
# h,k,l, Fc-squared, Fo-squared, sigma(Fo-squared) and status flag 
# 
data_I
_shelx_title ' SR01 in Pna2(1)' 
_shelx_refln_list_code          4 
_shelx_F_calc_maximum      161.44 
_exptl_crystal_F_000       872.00 
_reflns_d_resolution_high  0.7493 
 
loop_ 
 _symmetry_equiv_pos_as_xyz 
 'x, y, z' 
 '-x, -y, z+1/2' 
 '-x+1/2, y+1/2, z+1/2' 
 'x+1/2, -y+1/2, z' 
 
_cell_length_a    20.1034 
_cell_length_b    17.7990 
_cell_length_c     6.1366 
_cell_angle_alpha  90.000 
_cell_angle_beta   90.000 
_cell_angle_gamma  90.000 
 
_shelx_F_squared_multiplier     1.000 
 
loop_ 
 _refln_index_h 
 _refln_index_k 
 _refln_index_l 
 _refln_F_squared_calc 
 _refln_F_squared_meas 
 _refln_F_squared_sigma 
 _refln_observed_status 
   4   0   0       89.26       96.36     15.14 o 
   6   0   0     7506.17     6935.91    261.90 o 
   8   0   0     1528.04     1558.57     16.65 o 
  10   0   0      212.23      225.68      5.54 o 
  12   0   0        1.10        0.12      1.08 o 
  14   0   0      382.00      366.22     14.76 o 
  16   0   0      565.84      596.84     12.92 o 
  18   0   0      119.24      115.52      3.93 o 
  20   0   0        6.91        3.49      1.86 o 
  22   0   0        2.08       -3.31      4.07 o 
  24   0   0       13.86       13.74      5.60 o 
  26   0   0       31.09       32.58      7.13 o 
   3   1   0      509.63      489.87     10.38 o 
   4   1   0     2866.89     2764.90     23.91 o 
   5   1   0     9194.64     9038.86     76.32 o 
   6   1   0      811.73      777.74     10.66 o 
   7   1   0     2763.40     2811.41     22.98 o 
   8   1   0        3.14        1.10      0.43 o 
   9   1   0       10.62        5.94      0.90 o 
  10   1   0       76.61       82.86      2.86 o 
  11   1   0        0.07        0.24      0.77 o 
  12   1   0       47.45       57.62      1.92 o 
  13   1   0       72.62       83.71      2.06 o 
  14   1   0      209.74      216.66      3.80 o 
  15   1   0       25.11       26.32      2.00 o 
  16   1   0      385.17      387.43      5.89 o 
  17   1   0      101.47       99.57      2.98 o 
  18   1   0       22.78       23.04      1.72 o 
  19   1   0       12.31       10.30      1.33 o 
  20   1   0       45.92       44.39      2.31 o 
  21   1   0        4.58        3.03      2.16 o 
  22   1   0       56.24       47.25      4.86 o 
  23   1   0        0.16       -1.31      2.97 o 
  24   1   0        0.04       -0.59      3.94 o 
  25   1   0        0.05       -2.35      3.33 o 
  26   1   0        3.43        6.83      4.05 o 
   2   2   0     1329.01     1010.41     34.26 o 
   3   2   0     1098.94     1106.05      9.75 o 
   4   2   0       89.93      102.63      1.38 o 
   5   2   0    25083.93    24437.31    197.67 o 
   6   2   0      373.77      377.74      3.61 o 
   7   2   0     1358.06     1341.48     11.41 o 
   8   2   0      184.78      174.86      2.42 o 
   9   2   0     3139.87     3272.87     31.38 o 
  10   2   0       63.17       56.23      1.45 o 
  11   2   0      904.49      900.33     10.45 o 
  12   2   0      207.54      201.70      3.88 o 
  13   2   0      338.46      367.59      7.24 o 
  14   2   0      104.72      105.87      2.56 o 
  15   2   0      168.63      172.23      3.18 o 
  16   2   0        0.31       -1.14      1.14 o 
  17   2   0       22.40       27.29      1.75 o 
  18   2   0       20.43       19.63      1.60 o 
  19   2   0        0.28       -1.27      1.50 o 
  20   2   0       25.16       20.74      1.79 o 
  21   2   0       23.96       24.54      2.91 o 
  22   2   0       87.52       96.26      6.49 o 
  23   2   0       15.88       14.93      3.87 o 
  24   2   0        9.55        7.36      3.69 o 
  25   2   0        0.19       -4.45      4.45 o 
  26   2   0        5.89        9.63      4.05 o 
   1   3   0     2097.61     1897.52     43.77 o 
   2   3   0      822.89      789.10      6.63 o 
   3   3   0    11488.63    11140.12     95.53 o 
   4   3   0      974.06     1003.66      9.05 o 
   5   3   0     1721.95     1758.75     21.41 o 
   6   3   0      402.59      381.72      3.70 o 
   7   3   0      418.98      518.03      5.22 o 
   8   3   0     1308.76     1389.70     13.85 o 
   9   3   0      276.10      265.15      3.76 o 
  10   3   0       54.38       51.78      1.54 o 
  11   3   0      199.04      204.43      3.01 o 
  12   3   0     1265.39     1293.46     13.37 o 
  13   3   0      152.00      169.42      3.52 o 
  14   3   0      155.68      153.94      3.41 o 
  15   3   0      221.73      223.91      4.00 o 
  16   3   0      862.64      914.49     11.31 o 
  17   3   0      390.15      395.19      8.32 o 
  18   3   0        3.32        3.06      1.37 o 
  19   3   0       91.53       93.48      2.89 o 
  20   3   0        0.09       -1.49      1.49 o 
  21   3   0       75.14       81.05      5.58 o 
  22   3   0      149.36      164.37     14.63 o 
  23   3   0        2.01        4.64      3.51 o 
  24   3   0        0.76       -2.19      3.33 o 
  25   3   0        1.75        1.94      3.56 o 
  26   3   0        0.00        2.29      4.84 o 
   0   4   0    14022.41    13613.97    176.58 o 
   1   4   0    17181.01    16756.60    153.62 o 
   2   4   0     4522.01     4628.03     39.55 o 
   3   4   0     4835.30     4818.20     38.79 o 
   4   4   0     3422.85     3514.50     30.41 o 
   5   4   0     3940.49     3783.98     30.73 o 
   6   4   0      246.72      262.85      2.62 o 
   7   4   0      455.59      453.58      4.67 o 
   8   4   0     2219.99     2294.27     24.29 o 
   9   4   0      108.67      121.65      2.72 o 
  10   4   0     1038.95     1071.51     13.58 o 
  11   4   0      335.39      333.38      5.40 o 
  12   4   0      251.27      269.86      7.78 o 
  13   4   0        4.10        4.21      1.26 o 
  14   4   0       55.07       50.31      2.07 o 
  15   4   0       15.99       13.45      1.65 o 
  16   4   0        2.67       -2.13      2.13 o 
  17   4   0       21.50       15.51      1.89 o 
  18   4   0       13.66        8.91      1.66 o 
  19   4   0       63.18       66.89      2.80 o 
  20   4   0       41.61       46.62      2.71 o 
  21   4   0        0.09       -1.97      2.79 o 
  22   4   0        0.76       -3.04      3.04 o 
  23   4   0        1.35        2.89      3.41 o 
  24   4   0       20.31       15.77      4.05 o 
  25   4   0       21.42       23.28      4.59 o 
  26   4   0        0.38       -3.59      3.59 o 
   1   5   0      203.63      198.76      2.51 o 
   2   5   0     2524.08     2604.28     22.60 o 
   3   5   0      332.12      328.84      4.76 o 
   4   5   0     1139.59     1173.95      9.44 o 
   5   5   0     1516.55     1553.84     13.10 o 
   6   5   0      124.10      149.64      2.20 o 
   7   5   0     1245.93     1263.63     11.76 o 
   8   5   0       82.09       79.91      1.41 o 
   9   5   0      234.75      257.57      4.32 o 
  10   5   0      159.38      165.55      3.34 o 
  11   5   0       28.62       26.61      1.53 o 
  12   5   0       61.30       53.32      3.16 o 
  13   5   0      904.47      962.02     12.91 o 
  14   5   0       26.84       25.23      1.59 o 
  15   5   0      216.54      193.29      3.92 o 
  16   5   0      142.59      141.54      4.15 o 
  17   5   0       37.59       28.80      2.50 o 
  18   5   0       49.37       46.04      2.64 o 
  19   5   0      152.34      144.99      5.80 o 
  20   5   0       77.01       76.14      3.30 o 
  21   5   0       26.59       19.88      3.18 o 
  22   5   0        1.23        0.61      3.15 o 
  23   5   0       33.96       39.01      4.77 o 
  24   5   0       78.96       86.13      6.39 o 
  25   5   0       19.13       12.93      3.95 o 
  26   5   0        1.14        0.56      3.87 o 
   0   6   0     1061.35     1083.98     40.17 o 
   1   6   0      217.95      220.42      4.33 o 
   2   6   0      166.98      159.01      2.56 o 
   3   6   0     4406.99     4534.08     36.63 o 
   4   6   0       25.75       37.28      0.90 o 
   5   6   0      193.46      186.57      2.35 o 
   6   6   0       34.69       34.17      1.11 o 
   7   6   0      273.01      293.19      3.67 o 
   8   6   0      184.03      157.15      2.21 o 
   9   6   0       21.52       22.71      0.91 o 
  10   6   0        0.08       -0.55      0.83 o 
  11   6   0      117.31      122.85      4.92 o 
  12   6   0       73.75       81.62      2.70 o 
  13   6   0      531.66      577.50      8.60 o 
  14   6   0      717.40      731.11     10.46 o 
  15   6   0      184.60      177.70      3.80 o 
  16   6   0       97.97       86.71      4.49 o 
  17   6   0       76.39       71.97      3.09 o 
  18   6   0        9.40        8.44      1.73 o 
  19   6   0       59.94       63.83      3.05 o 
  20   6   0       91.74       96.14      6.01 o 
  21   6   0        0.21       -2.79      2.79 o 
  22   6   0        5.56        8.53      2.78 o 
  23   6   0        1.33        2.67      3.42 o 
  24   6   0        5.92        2.02      3.69 o 
  25   6   0        0.50        1.93      3.56 o 
   1   7   0      414.50      402.59      3.96 o 
   2   7   0      156.47      162.24      2.14 o 
   3   7   0      304.46      295.98      3.58 o 
   4   7   0     1730.07     1705.28     16.70 o 
   5   7   0      370.64      387.65      4.19 o 
   6   7   0       17.34       13.83      0.84 o 
   7   7   0      297.10      311.09      3.61 o 
   8   7   0       14.09       12.35      0.91 o 
   9   7   0      101.46       96.38      1.86 o 
  10   7   0      224.71      233.89      3.28 o 
  11   7   0      108.36      110.77      2.94 o 
  12   7   0      696.72      680.03      9.75 o 
  13   7   0       28.26       23.58      1.80 o 
  14   7   0      155.76      158.59      4.04 o 
  15   7   0     1067.77     1102.95     18.11 o 
  16   7   0      559.56      587.40      8.88 o 
  17   7   0      181.69      199.32      4.66 o 
  18   7   0       23.52       25.35      2.14 o 
  19   7   0       79.30       87.28      5.98 o 
  20   7   0        9.44        5.09      4.45 o 
  21   7   0       21.32       18.65      3.78 o 
  22   7   0       23.04       17.43      3.78 o 
  23   7   0        2.10        2.56      2.88 o 
  24   7   0       15.60       15.61      4.23 o 
  25   7   0        0.21       -2.34      6.11 o 
   0   8   0      598.70      675.35     10.19 o 
   1   8   0      146.89      136.13      2.64 o 
   2   8   0      131.77      139.33      2.02 o 
   3   8   0      259.10      270.12      3.44 o 
   4   8   0      573.76      590.85      6.46 o 
   5   8   0       37.53       27.89      1.40 o 
   6   8   0        8.47       12.73      0.76 o 
   7   8   0      385.36      420.72      4.66 o 
   8   8   0      200.31      208.94      2.88 o 
   9   8   0        1.03        0.69      1.23 o 
  10   8   0        0.80        1.25      0.65 o 
  11   8   0       51.81       48.81      2.00 o 
  12   8   0      244.94      233.12      4.67 o 
  13   8   0       40.30       27.84      1.91 o 
  14   8   0      478.00      452.59      7.62 o 
  15   8   0      590.45      604.19      9.45 o 
  16   8   0       72.07       69.00      3.15 o 
  17   8   0        1.48       -1.22      2.50 o 
  18   8   0       14.76       14.06      1.87 o 
  19   8   0        7.50        5.72      3.15 o 
  20   8   0       10.21        6.36      3.42 o 
  21   8   0        0.13       -2.90      3.22 o 
  22   8   0        8.38        6.85      3.56 o 
  23   8   0        0.97       -1.69      5.47 o 
  24   8   0        1.64        3.99      2.99 o 
  25   8   0        2.64        4.21      3.69 o 
   1   9   0     1612.24     1696.50     16.76 o 
   2   9   0      297.51      346.21      3.93 o 
   3   9   0      470.63      503.55      5.74 o 
   4   9   0      119.42      100.21      2.67 o 
   5   9   0       70.43       68.00      1.65 o 
   6   9   0      616.41      616.94      6.94 o 
   7   9   0     1378.61     1390.91     14.18 o 
   8   9   0      148.48      164.53      3.33 o 
   9   9   0      293.02      282.54      3.99 o 
  10   9   0      333.89      325.72      4.05 o 
  11   9   0       75.74       75.92      1.97 o 
  12   9   0       56.07       50.98      2.14 o 
  13   9   0      175.77      173.37      3.72 o 
  14   9   0      272.99      263.89     11.53 o 
  15   9   0       11.29       10.62      1.86 o 
  16   9   0      275.41      266.17      5.68 o 
  17   9   0        6.86        8.33      1.75 o 
  18   9   0        8.69        3.67      1.65 o 
  19   9   0       13.54        7.72      3.33 o 
  20   9   0       73.82       68.58      5.73 o 
  21   9   0        0.92       -4.07      4.45 o 
  22   9   0        0.41        1.03      3.22 o 
  23   9   0       20.45       18.14      4.05 o 
  24   9   0       12.18       13.12      4.31 o 
   0  10   0     1405.99     1431.14     20.47 o 
   1  10   0      802.57      841.36      9.00 o 
   2  10   0     1505.57     1573.90     14.60 o 
   3  10   0      158.38      181.05      2.80 o 
   4  10   0       20.22       18.77      0.99 o 
   5  10   0      143.44      155.13      2.60 o 
   6  10   0      192.20      213.49      4.93 o 
   7  10   0       13.82       11.58      0.98 o 
   8  10   0      214.43      223.48      3.39 o 
   9  10   0     1256.95     1292.12     13.52 o 
  10  10   0       37.57       34.09      1.51 o 
  11  10   0      265.21      278.17      3.72 o 
  12  10   0      580.58      571.54      6.95 o 
  13  10   0      222.52      219.50      7.19 o 
  14  10   0      134.14      129.48      4.49 o 
  15  10   0       83.55       98.67      3.72 o 
  16  10   0        2.44        3.50      2.23 o 
  17  10   0        3.49       -1.83      1.83 o 
  18  10   0      109.28      133.18      7.19 o 
  19  10   0        1.57       -2.55      2.93 o 
  20  10   0        4.58        6.84      5.09 o 
  21  10   0        1.38        0.76      3.24 o 
  22  10   0        0.17       -3.24      3.24 o 
  23  10   0        0.24        1.06      4.84 o 
  24  10   0        6.77        2.24      4.71 o 
   1  11   0       12.12        9.70      0.97 o 
   2  11   0       22.59       21.44      1.05 o 
   3  11   0      191.22      210.58      3.18 o 
   4  11   0      359.40      369.77      6.05 o 
   5  11   0      129.85      150.78      2.66 o 
   6  11   0       20.64       15.86      1.24 o 
   7  11   0     1150.93     1192.64     12.55 o 
   8  11   0       53.76       47.34      1.76 o 
   9  11   0       35.14       33.00      1.49 o 
  10  11   0       28.47       26.24      1.41 o 
  11  11   0        2.45        0.72      0.89 o 
  12  11   0      213.48      217.94      3.63 o 
  13  11   0        0.00       -1.10      1.10 o 
  14  11   0       30.71       29.16      1.90 o 
  15  11   0      224.53      248.82      6.65 o 
  16  11   0      162.99      162.81      5.53 o 
  17  11   0        0.20        1.16      2.97 o 
  18  11   0        1.46       -2.79      2.79 o 
  19  11   0        0.05       -1.90      3.04 o 
  20  11   0        0.22       -0.35      3.15 o 
  21  11   0        8.00        4.93      3.69 o 
  22  11   0        0.00       -4.40      6.74 o 
  23  11   0        0.05       -0.17      3.87 o 
   0  12   0        2.68        2.13      1.13 o 
   1  12   0       63.38       82.20      2.04 o 
   2  12   0      236.36      243.25      3.32 o 
   3  12   0      100.52       92.66      2.09 o 
   4  12   0        3.72        5.00      1.48 o 
   5  12   0      216.46      214.60      3.37 o 
   6  12   0       64.35       57.48      2.33 o 
   7  12   0      417.10      400.31      5.26 o 
   8  12   0      442.99      433.79      7.09 o 
   9  12   0      469.74      467.03      6.01 o 
  10  12   0       11.31        9.93      1.22 o 
  11  12   0       92.35       91.23      2.75 o 
  12  12   0      128.52      126.42      2.76 o 
  13  12   0        3.82        2.11      1.29 o 
  14  12   0        9.94        5.93      2.16 o 
  15  12   0       79.92       86.52      5.46 o 
  16  12   0       64.69       70.81     10.69 o 
  17  12   0        5.59        8.27      3.60 o 
  18  12   0        5.39        3.38      3.33 o 
  19  12   0       13.34       12.28      3.84 o 
  20  12   0       19.25       14.90      4.05 o 
  21  12   0        0.00        0.59      3.69 o 
  22  12   0       10.84       18.21      4.41 o 
  23  12   0       45.53       52.64      5.93 o 
   1  13   0       22.68       22.35      1.27 o 
   2  13   0      147.69      136.63      2.66 o 
   3  13   0       68.44       65.99      2.23 o 
   4  13   0      350.34      360.38      4.87 o 
   5  13   0      157.84      162.02      3.00 o 
   6  13   0       79.02       63.62      1.99 o 
   7  13   0       37.32       33.34      1.51 o 
   8  13   0        2.24        1.87      1.31 o 
   9  13   0       15.37       14.22      1.43 o 
  10  13   0        9.56        8.08      1.15 o 
  11  13   0        0.17        0.15      1.01 o 
  12  13   0       78.74       76.67      2.45 o 
  13  13   0       41.89       37.30      4.05 o 
  14  13   0       30.96       32.56      2.95 o 
  15  13   0        0.75       -0.38      3.06 o 
  16  13   0      120.96      112.02      6.47 o 
  17  13   0        2.96        3.38      3.31 o 
  18  13   0       14.16       15.40      4.33 o 
  19  13   0        0.48       -0.70      3.41 o 
  20  13   0       45.17       51.39      5.39 o 
  21  13   0       12.91       12.25      5.22 o 
  22  13   0        1.98       -3.77      3.77 o 
   0  14   0      333.83      321.72      6.83 o 
   1  14   0       18.94       17.74      1.29 o 
   2  14   0       69.85       68.48      2.05 o 
   3  14   0       86.31       80.28      2.18 o 
   4  14   0       92.07       83.60      2.20 o 
   5  14   0        2.54        1.73      0.94 o 
   6  14   0        1.33       -0.22      0.87 o 
   7  14   0       67.26       70.05      2.15 o 
   8  14   0      160.92      167.18      3.18 o 
   9  14   0      123.61      126.92      2.82 o 
  10  14   0       38.92       41.01      1.80 o 
  11  14   0      209.89      222.71      4.85 o 
  12  14   0      204.93      220.53      6.45 o 
  13  14   0      111.39      117.80      4.78 o 
  14  14   0       28.59       33.86      4.32 o 
  15  14   0       25.13       26.15      6.49 o 
  16  14   0        2.29        4.20      3.42 o 
  17  14   0        4.68        5.34      3.60 o 
  18  14   0      142.86      167.01      8.15 o 
  19  14   0        0.39        1.73      3.69 o 
  20  14   0        0.87        2.55      3.60 o 
  21  14   0        6.30       -0.55      4.58 o 
   1  15   0       70.37       72.74      2.26 o 
   2  15   0      148.48      157.61      3.06 o 
   3  15   0       71.86       74.12      2.81 o 
   4  15   0        6.77        4.09      1.01 o 
   5  15   0        0.16       -0.29      0.93 o 
   6  15   0        0.04       -0.99      1.14 o 
   7  15   0        0.01       -0.90      0.90 o 
   8  15   0       43.98       42.88      1.99 o 
   9  15   0       89.85       85.62      2.84 o 
  10  15   0       68.27       69.66      2.83 o 
  11  15   0        6.55        6.71      1.63 o 
  12  15   0       21.44       23.75      3.77 o 
  13  15   0        6.36        8.90      4.96 o 
  14  15   0        0.38       -2.88      2.88 o 
  15  15   0       30.80       28.65      4.14 o 
  16  15   0       14.01        6.34      3.56 o 
  17  15   0        0.02       -3.22      3.22 o 
  18  15   0       17.28       25.31      4.59 o 
  19  15   0        0.06        1.14      3.51 o 
  20  15   0        0.07       -1.70      3.77 o 
   0  16   0       69.10       71.20      4.21 o 
   1  16   0        3.14        3.75      1.11 o 
   2  16   0        3.11        4.24      1.09 o 
   3  16   0        5.38        5.96      1.10 o 
   4  16   0       41.23       34.71      2.32 o 
   5  16   0       73.26       65.52      2.41 o 
   6  16   0       12.99       11.55      1.34 o 
   7  16   0        2.95        1.16      1.27 o 
   8  16   0        1.17       -1.25      1.25 o 
   9  16   0       42.26       40.85      2.34 o 
  10  16   0        0.41       -0.44      1.34 o 
  11  16   0       52.66       49.20      2.98 o 
  12  16   0       19.29       24.96      4.14 o 
  13  16   0        5.64        6.11      3.33 o 
  14  16   0        5.35        1.45      3.69 o 
  15  16   0       15.76       26.55      4.41 o 
  16  16   0       19.46       21.00      4.31 o 
  17  16   0        0.68       -1.73      3.51 o 
  18  16   0        4.35        9.38      4.05 o 
  19  16   0        1.47        0.96      3.77 o 
   1  17   0       10.91       12.15      1.73 o 
   2  17   0        0.25       -1.06      1.36 o 
   3  17   0        6.92        6.05      1.52 o 
   4  17   0       27.36       21.28      2.43 o 
   5  17   0       21.34       20.83      1.85 o 
   6  17   0        1.35       -0.81      1.42 o 
   7  17   0      106.69      118.92      3.58 o 
   8  17   0       53.30       51.56      5.60 o 
   9  17   0       19.55       12.14      3.51 o 
  10  17   0       29.92       26.46      3.95 o 
  11  17   0       22.12       16.55      3.60 o 
  12  17   0        2.32       -2.74      3.04 o 
  13  17   0       11.64        7.93      3.41 o 
  14  17   0       34.13       42.36      4.95 o 
  15  17   0        0.33       -2.97      2.97 o 
  16  17   0        1.24        2.43      3.51 o 
  17  17   0        0.27       -0.38      3.42 o 
  18  17   0        1.56       -2.80      3.60 o 
   0  18   0      490.47      513.07     18.32 o 
   1  18   0        3.87        5.16      2.09 o 
   2  18   0       58.36       63.23      2.99 o 
   3  18   0       18.40       14.12      3.33 o 
   4  18   0        0.01       -2.04      2.70 o 
   5  18   0        4.28        4.25      2.97 o 
   6  18   0       40.04       38.36      4.31 o 
   7  18   0        0.06       -2.04      2.60 o 
   8  18   0        0.52        2.80      3.06 o 
   9  18   0        3.43        0.89      2.97 o 
  10  18   0        4.93        6.38      3.30 o 
  11  18   0        0.27       -2.86      2.86 o 
  12  18   0       27.05       33.55      4.49 o 
  13  18   0        5.22        1.65      3.42 o 
  14  18   0        0.09       -3.33      3.33 o 
  15  18   0        5.24        0.80      3.51 o 
  16  18   0        4.08        2.15      5.34 o 
  17  18   0       21.99       23.99      4.68 o 
   1  19   0       30.73       33.98      6.74 o 
   2  19   0       82.48       85.01      5.58 o 
   3  19   0        2.05        0.51      2.88 o 
   4  19   0        2.48       -1.31      4.20 o 
   5  19   0        1.22        3.44      3.44 o 
   6  19   0        3.03       -0.82      2.97 o 
   7  19   0       37.16       44.06      4.77 o 
   8  19   0        1.99        0.60      3.04 o 
   9  19   0       24.70       27.85      4.71 o 
  10  19   0        9.31        7.50      3.51 o 
  11  19   0        4.73       10.53      3.69 o 
  12  19   0       11.35       19.58      4.23 o 
  13  19   0        2.69       -0.66      5.47 o 
  14  19   0        5.21        3.82      3.78 o 
  15  19   0        8.33       10.18      4.23 o 
   0  20   0        0.14        0.51      4.58 o 
   1  20   0      118.85      115.43      6.48 o 
   2  20   0        4.90        1.53      3.24 o 
   3  20   0        3.61        1.98      3.33 o 
   4  20   0        0.00       -4.07      4.07 o 
   5  20   0       18.08       18.68      3.87 o 
   6  20   0        6.62        7.82      3.41 o 
   7  20   0        0.81        1.54      3.33 o 
   8  20   0        3.09       -3.33      3.33 o 
   9  20   0       26.63       32.90      4.59 o 
  10  20   0        3.68        7.22      3.51 o 
  11  20   0       13.36       16.54      4.23 o 
  12  20   0        7.75        8.57      3.77 o 
  13  20   0        0.47       -2.93      3.42 o 
  14  20   0        4.93       11.07      4.14 o 
   1  21   0       29.13       31.35      5.98 o 
   2  21   0       51.59       56.52      5.31 o 
   3  21   0        0.92        1.54      4.33 o 
   4  21   0       13.55       15.12      5.47 o 
   5  21   0        0.00       -2.53      3.30 o 
   6  21   0        0.42        0.18      3.48 o 
   7  21   0       51.74       55.25      5.49 o 
   8  21   0        1.56       -1.73      3.36 o 
   9  21   0        3.40        4.38      3.87 o 
  10  21   0        0.01       -1.50      4.58 o 
  11  21   0       28.99       20.73      4.59 o 
  12  21   0       19.87       28.26      5.13 o 
   0  22   0       53.55       61.84      8.14 o 
   1  22   0        0.08        0.25      3.41 o 
   2  22   0       10.33       14.72      4.05 o 
   3  22   0        4.25        2.39      3.51 o 
   4  22   0       26.25       25.36      4.38 o 
   5  22   0       16.05       20.23      4.23 o 
   6  22   0        0.72       -3.33      3.33 o 
   7  22   0        0.24       -3.42      3.42 o 
   8  22   0        2.24        4.46      3.69 o 
   9  22   0        2.08        2.80      5.47 o 
   1  23   0        0.34       -1.99      3.69 o 
   2  23   0       14.17       22.64      4.67 o 
   3  23   0        0.16        0.38      3.78 o 
   4  23   0       11.90       12.58      4.20 o 
   5  23   0       20.30       18.77      4.59 o 
   6  23   0        4.22       -3.51      3.51 o 
   2   0   1     2928.79     2659.92     24.78 o 
   4   0   1     4480.53     4298.51     33.07 o 
   6   0   1     3614.44     3446.74     26.60 o 
   8   0   1     1132.82     1204.97     11.16 o 
  10   0   1     1349.31     1330.17     31.18 o 
  12   0   1      897.03      943.52     12.43 o 
  14   0   1      140.38      147.59      3.99 o 
  16   0   1      181.09      176.74      3.72 o 
  18   0   1       88.25       82.18      5.14 o 
  20   0   1      228.30      246.21      7.20 o 
  22   0   1       51.21       49.99      4.77 o 
  24   0   1       27.53       26.58      4.41 o 
  26   0   1        6.44        9.29      3.96 o 
   0   1   1    26061.37    20903.59    278.95 o 
   1   1   1     6697.40     5639.33    125.88 o 
   2   1   1     4687.50     4308.85     43.89 o 
   3   1   1     5334.50     5084.04     28.37 o 
   4   1   1     4512.36     4374.45     22.51 o 
   5   1   1     2075.80     2039.16     10.68 o 
   6   1   1     1786.50     1831.52      9.95 o 
   7   1   1      473.35      486.01      3.35 o 
   8   1   1     2196.17     2260.39     13.75 o 
   9   1   1     1779.27     1854.10     12.32 o 
  10   1   1      237.51      250.52      3.52 o 
  11   1   1     1344.82     1362.77     11.33 o 
  12   1   1       29.88       28.10      1.04 o 
  13   1   1      110.34      102.80      1.86 o 
  14   1   1      293.83      283.33      3.08 o 
  15   1   1      764.91      769.83      6.56 o 
  16   1   1      315.02      311.03      3.62 o 
  17   1   1       40.60       44.33      1.47 o 
  18   1   1      249.00      240.06      3.31 o 
  19   1   1       39.50       36.77      1.36 o 
  20   1   1      104.59      106.46      3.22 o 
  21   1   1       16.02       11.20      1.78 o 
  22   1   1       29.71       30.51      3.00 o 
  23   1   1       23.64       20.05      2.88 o 
  24   1   1        2.04       -0.06      2.42 o 
  25   1   1       24.14       26.65      3.21 o 
  26   1   1        4.29        5.28      2.80 o 
   1   2   1       42.82       36.57      0.63 o 
   2   2   1     2483.60     2399.56     12.97 o 
   3   2   1     4471.07     4307.84     22.60 o 
   4   2   1     6032.07     6101.88     29.10 o 
   5   2   1      337.99      305.00      1.92 o 
   6   2   1      950.25      962.58      5.55 o 
   7   2   1      892.39      923.32      5.95 o 
   8   2   1      707.41      725.36      5.39 o 
   9   2   1     1413.03     1413.14      9.93 o 
  10   2   1      137.64      127.91      1.86 o 
  11   2   1      888.43      865.96      7.57 o 
  12   2   1      108.28      112.16      2.31 o 
  13   2   1      199.81      204.43      2.71 o 
  14   2   1       32.00       27.25      1.05 o 
  15   2   1       71.67       64.13      1.95 o 
  16   2   1      184.42      186.24      2.67 o 
  17   2   1       51.67       44.49      1.82 o 
  18   2   1        8.42        7.49      0.97 o 
  19   2   1       20.81       17.78      1.23 o 
  20   2   1       21.71       23.19      1.97 o 
  21   2   1       48.78       53.51      2.96 o 
  22   2   1        2.59        1.13      1.94 o 
  23   2   1       17.19        9.21      2.60 o 
  24   2   1       21.47       30.87      3.22 o 
  25   2   1        1.77        3.38      2.63 o 
  26   2   1        2.54        2.16      2.63 o 
   0   3   1     1401.39     1313.51     17.17 o 
   1   3   1     2100.22     2000.21     11.78 o 
   2   3   1     2045.69     1977.38      9.92 o 
   3   3   1     4773.46     4846.78     23.02 o 
   4   3   1     6726.84     6620.32     34.40 o 
   5   3   1     1247.78     1220.07      6.68 o 
   6   3   1      223.28      235.20      1.75 o 
   7   3   1     1173.74     1219.07      7.67 o 
   8   3   1     1903.40     2045.14     13.43 o 
   9   3   1     2998.67     3194.45     20.76 o 
  10   3   1      664.65      632.20      5.73 o 
  11   3   1      232.60      225.22      2.73 o 
  12   3   1      236.58      234.52      2.61 o 
  13   3   1      214.69      220.30      2.73 o 
  14   3   1      229.08      254.65      2.92 o 
  15   3   1      146.85      151.60      2.42 o 
  16   3   1       42.63       36.18      1.58 o 
  17   3   1      231.46      226.60      3.82 o 
  18   3   1       58.75       57.80      1.82 o 
  19   3   1      186.76      189.90      3.15 o 
  20   3   1        9.32       13.13      1.80 o 
  21   3   1       29.89       29.43      2.42 o 
  22   3   1       67.02       71.45      3.36 o 
  23   3   1       11.85       11.62      2.72 o 
  24   3   1        5.84        3.62      2.57 o 
  25   3   1        8.62        8.45      2.78 o 
  26   3   1        4.20        6.21      2.63 o 
   1   4   1     4808.68     4759.53     26.83 o 
   2   4   1     6620.31     6531.46     36.75 o 
   3   4   1     6508.75     6616.78     33.42 o 
   4   4   1      225.70      231.04      1.47 o 
   5   4   1      787.46      770.98      4.38 o 
   6   4   1      115.50      118.68      1.02 o 
   7   4   1     2459.34     2619.10     14.92 o 
   8   4   1      285.48      289.73      2.48 o 
   9   4   1       67.23       64.26      1.10 o 
  10   4   1      183.31      200.17      2.44 o 
  11   4   1      374.64      373.79      4.10 o 
  12   4   1       88.15       92.49      1.82 o 
  13   4   1       68.96       64.96      2.31 o 
  14   4   1       55.03       49.99      1.56 o 
  15   4   1       93.43       93.44      2.12 o 
  16   4   1      204.14      207.85      3.05 o 
  17   4   1      145.47      138.98      2.58 o 
  18   4   1      199.72      214.48      3.31 o 
  19   4   1       15.58       11.68      1.50 o 
  20   4   1       91.99       98.66      3.72 o 
  21   4   1       29.77       31.08      2.31 o 
  22   4   1        8.02        9.43      2.29 o 
  23   4   1       23.60       34.28      3.26 o 
  24   4   1        6.12        6.99      2.62 o 
  25   4   1       22.07       24.09      3.17 o 
  26   4   1        4.99        1.96      2.68 o 
   0   5   1     8502.66     8742.46     69.87 o 
   1   5   1      654.55      674.63      4.43 o 
   2   5   1      662.55      684.35      4.08 o 
   3   5   1      387.02      359.85      2.21 o 
   4   5   1       52.34       57.01      0.65 o 
   5   5   1      628.06      652.65      3.91 o 
   6   5   1      627.03      702.27      4.34 o 
   7   5   1      852.16      848.57      5.20 o 
   8   5   1      355.56      367.72      2.74 o 
   9   5   1      272.50      299.72      2.59 o 
  10   5   1       28.81       18.36      0.78 o 
  11   5   1       40.93       44.39      1.14 o 
  12   5   1      418.47      438.68      4.45 o 
  13   5   1      110.92      116.51      2.06 o 
  14   5   1       67.94       67.77      1.79 o 
  15   5   1       86.10       76.33      1.99 o 
  16   5   1       24.77       18.27      1.26 o 
  17   5   1       61.36       53.54      1.90 o 
  18   5   1      124.49      129.67      2.64 o 
  19   5   1       43.64       40.17      1.95 o 
  20   5   1        1.12        0.35      2.01 o 
  21   5   1       45.71       39.99      2.67 o 
  22   5   1        1.22       -0.21      1.95 o 
  23   5   1       21.19       23.26      3.08 o 
  24   5   1       16.89       20.29      3.00 o 
  25   5   1        3.29        3.24      3.53 o 
   1   6   1     2299.64     2301.72     13.76 o 
   2   6   1     2912.50     2955.08     18.11 o 
   3   6   1     1603.50     1635.27      9.96 o 
   4   6   1       74.13       79.34      0.89 o 
   5   6   1      629.07      628.55      4.05 o 
   6   6   1     3436.43     3567.70     19.55 o 
   7   6   1     3214.86     3253.23     20.27 o 
   8   6   1     1147.97     1122.72      7.74 o 
   9   6   1       80.89       88.61      1.17 o 
  10   6   1      205.22      191.96      2.07 o 
  11   6   1      102.67      110.93      1.57 o 
  12   6   1       31.61       35.02      1.06 o 
  13   6   1       70.90       71.56      1.57 o 
  14   6   1       48.84       48.85      1.43 o 
  15   6   1      167.64      166.44      2.67 o 
  16   6   1      131.30      123.49      2.75 o 
  17   6   1       42.76       33.50      1.71 o 
  18   6   1       24.44       19.49      1.51 o 
  19   6   1       26.45       21.58      2.06 o 
  20   6   1       27.08       28.77      2.52 o 
  21   6   1       15.53        7.49      2.11 o 
  22   6   1        8.38        4.11      2.44 o 
  23   6   1        2.42       -0.19      2.03 o 
  24   6   1       14.59       17.41      3.03 o 
  25   6   1       16.28       17.36      3.11 o 
   0   7   1     4485.30     4641.82     43.26 o 
   1   7   1      592.94      608.07      4.57 o 
   2   7   1     1228.09     1267.42      8.50 o 
   3   7   1      887.29      901.00      5.61 o 
   4   7   1      590.19      596.31      3.88 o 
   5   7   1     1490.66     1595.88     10.24 o 
   6   7   1      244.93      233.24      2.34 o 
   7   7   1       96.45       91.92      1.36 o 
   8   7   1      351.52      362.73      3.07 o 
   9   7   1       87.56       96.13      1.28 o 
  10   7   1      497.28      494.33      4.07 o 
  11   7   1      661.73      686.51      5.20 o 
  12   7   1       78.28       75.54      1.26 o 
  13   7   1      175.18      183.84      2.34 o 
  14   7   1       45.94       35.98      1.17 o 
  15   7   1      476.27      488.72      4.89 o 
  16   7   1        8.75        5.95      1.03 o 
  17   7   1        1.12       -0.91      0.91 o 
  18   7   1       90.24       85.08      2.72 o 
  19   7   1        5.52        8.77      2.29 o 
  20   7   1        2.52        1.25      2.16 o 
  21   7   1        8.83        6.69      2.06 o 
  22   7   1       11.49        6.70      2.77 o 
  23   7   1       22.42       24.13      2.98 o 
  24   7   1        6.19        7.31      2.42 o 
  25   7   1        3.65        2.93      2.67 o 
   1   8   1      662.73      710.19      5.33 o 
   2   8   1     2052.40     2205.47     14.40 o 
   3   8   1      238.67      218.40      1.94 o 
   4   8   1      554.79      566.12      4.06 o 
   5   8   1      405.38      403.94      3.31 o 
   6   8   1      747.41      795.50      6.57 o 
   7   8   1     1482.33     1556.80     12.09 o 
   8   8   1       11.46       11.37      0.92 o 
   9   8   1       48.00       44.72      1.00 o 
  10   8   1      287.37      291.18      2.82 o 
  11   8   1      445.75      455.17      3.98 o 
  12   8   1       55.42       47.14      1.04 o 
  13   8   1      262.77      260.42      2.49 o 
  14   8   1       17.16       15.19      1.10 o 
  15   8   1      269.16      265.76      3.13 o 
  16   8   1      515.40      533.60      5.35 o 
  17   8   1       62.23       60.98      2.02 o 
  18   8   1       14.41       12.94      1.22 o 
  19   8   1       45.33       43.14      3.11 o 
  20   8   1       10.23        9.53      2.48 o 
  21   8   1        7.43        4.64      2.41 o 
  22   8   1       15.21       14.12      3.23 o 
  23   8   1        0.84       -1.13      2.09 o 
  24   8   1        0.86       -2.36      2.36 o 
   0   9   1      459.57      441.51      5.64 o 
   1   9   1       43.92       35.03      1.24 o 
   2   9   1      517.50      497.76      4.20 o 
   3   9   1      539.17      585.44      5.42 o 
   4   9   1      302.48      285.00      2.48 o 
   5   9   1       34.45       33.12      0.92 o 
   6   9   1      109.89      116.44      1.75 o 
   7   9   1      362.20      346.22      3.44 o 
   8   9   1       56.10       49.77      1.32 o 
   9   9   1      287.96      306.51      3.26 o 
  10   9   1      101.85      107.84      1.65 o 
  11   9   1       37.20       34.53      1.11 o 
  12   9   1       88.28       90.05      1.56 o 
  13   9   1       83.55       84.83      1.51 o 
  14   9   1       58.15       47.88      1.26 o 
  15   9   1       69.93       71.60      2.21 o 
  16   9   1      320.45      312.60      3.71 o 
  17   9   1       31.01       28.94      1.84 o 
  18   9   1       18.89       16.99      2.76 o 
  19   9   1        4.54        3.06      2.29 o 
  20   9   1        6.57        7.90      2.47 o 
  21   9   1        0.94       -2.28      2.28 o 
  22   9   1        2.28        4.24      2.50 o 
  23   9   1        8.07        4.13      2.68 o 
  24   9   1        3.64        5.33      2.47 o 
   1  10   1      257.37      276.16      3.82 o 
   2  10   1        2.53        0.89      0.47 o 
   3  10   1       37.60       36.85      1.61 o 
   4  10   1      133.55      134.36      1.63 o 
   5  10   1      149.04      155.46      1.76 o 
   6  10   1      352.16      354.64      3.35 o 
   7  10   1      865.57      875.02      7.38 o 
   8  10   1       88.56       94.25      1.85 o 
   9  10   1        9.25        9.29      0.74 o 
  10  10   1       17.74       16.67      0.87 o 
  11  10   1      261.41      256.53      2.95 o 
  12  10   1      560.68      551.15      5.08 o 
  13  10   1      231.84      226.58      2.84 o 
  14  10   1       18.38       18.27      1.00 o 
  15  10   1       84.94       79.52      1.86 o 
  16  10   1       60.48       51.66      2.12 o 
  17  10   1        9.40        9.54      2.29 o 
  18  10   1       18.81       18.39      2.55 o 
  19  10   1        6.27        6.38      2.35 o 
  20  10   1       26.36       26.86      3.04 o 
  21  10   1       13.87       18.73      2.84 o 
  22  10   1       11.19        9.61      2.75 o 
  23  10   1       15.73       14.94      3.20 o 
  24  10   1        1.29       -0.80      2.67 o 
   0  11   1      198.25      214.19      4.10 o 
   1  11   1      216.56      227.80      2.69 o 
   2  11   1        7.04        6.27      0.61 o 
   3  11   1     1267.91     1295.35      9.82 o 
   4  11   1      242.07      234.62      2.39 o 
   5  11   1      223.89      226.60      2.32 o 
   6  11   1      106.04      110.95      1.69 o 
   7  11   1       40.89       37.48      1.14 o 
   8  11   1       61.46       58.18      1.38 o 
   9  11   1      102.14       99.44      1.66 o 
  10  11   1      113.53      105.36      1.74 o 
  11  11   1      114.41      104.08      1.82 o 
  12  11   1       20.46       18.53      1.01 o 
  13  11   1       75.13       73.85      1.72 o 
  14  11   1      152.99      163.67      2.46 o 
  15  11   1      186.21      188.05      3.04 o 
  16  11   1        5.81        3.46      1.36 o 
  17  11   1       43.29       46.25      3.30 o 
  18  11   1       20.12       26.28      4.59 o 
  19  11   1        9.06       10.44      2.56 o 
  20  11   1       16.87       15.99      2.76 o 
  21  11   1        0.98        4.39      2.54 o 
  22  11   1       16.22       17.86      3.06 o 
  23  11   1        7.22        7.25      3.16 o 
   1  12   1       46.35       44.30      1.40 o 
   2  12   1       58.51       56.25      1.23 o 
   3  12   1       73.55       75.10      1.33 o 
   4  12   1       43.39       42.39      0.95 o 
   5  12   1      389.02      372.46      3.24 o 
   6  12   1       74.58       69.09      1.38 o 
   7  12   1      102.73      108.88      1.81 o 
   8  12   1       50.94       50.96      1.37 o 
   9  12   1      149.47      153.57      2.25 o 
  10  12   1       27.61       24.36      1.13 o 
  11  12   1      198.81      185.60      2.60 o 
  12  12   1       98.49       96.04      2.20 o 
  13  12   1       30.36       30.95      1.21 o 
  14  12   1       86.53       87.70      2.29 o 
  15  12   1       38.80       37.60      1.71 o 
  16  12   1       14.83       16.15      2.48 o 
  17  12   1      106.71      112.77      4.78 o 
  18  12   1       13.19       14.75      2.62 o 
  19  12   1       38.20       39.33      3.34 o 
  20  12   1        9.73        8.19      2.62 o 
  21  12   1        5.04        5.63      2.60 o 
  22  12   1       10.84       11.81      2.97 o 
   0  13   1      251.65      243.76      9.23 o 
   1  13   1       36.08       35.54      1.35 o 
   2  13   1       82.88       77.75      1.49 o 
   3  13   1      106.46       95.79      1.54 o 
   4  13   1      111.16      114.73      1.64 o 
   5  13   1        5.50        5.37      0.62 o 
   6  13   1      114.36      106.68      1.68 o 
   7  13   1        4.09        1.65      0.74 o 
   8  13   1      385.29      409.70      4.16 o 
   9  13   1      805.89      793.37      6.84 o 
  10  13   1       31.40       27.05      1.23 o 
  11  13   1      155.58      161.65      2.46 o 
  12  13   1       22.35       21.63      1.13 o 
  13  13   1        7.70        5.63      1.13 o 
  14  13   1       33.39       37.63      2.46 o 
  15  13   1       19.49       24.05      2.22 o 
  16  13   1        7.33        5.26      2.35 o 
  17  13   1       13.34       10.97      2.54 o 
  18  13   1       33.22       32.38      3.15 o 
  19  13   1       31.31       36.35      3.38 o 
  20  13   1        8.39        8.59      2.75 o 
  21  13   1       10.59       12.70      2.94 o 
  22  13   1        5.53        6.24      2.86 o 
   1  14   1      145.98      139.73      2.03 o 
   2  14   1        7.49        7.26      0.71 o 
   3  14   1      109.59      118.41      1.89 o 
   4  14   1       49.87       45.49      1.18 o 
   5  14   1       99.75       91.61      1.61 o 
   6  14   1       28.69       24.32      1.45 o 
   7  14   1      158.88      152.01      2.60 o 
   8  14   1       80.53       73.03      1.77 o 
   9  14   1       44.80       38.40      1.34 o 
  10  14   1        3.08        0.49      0.84 o 
  11  14   1       34.18       36.60      1.60 o 
  12  14   1       42.34       41.18      2.16 o 
  13  14   1        6.48        3.50      1.69 o 
  14  14   1        3.40        2.97      1.65 o 
  15  14   1        8.78        6.15      1.91 o 
  16  14   1       48.66       51.85      3.52 o 
  17  14   1       30.82       27.95      3.05 o 
  18  14   1       10.72        9.10      2.70 o 
  19  14   1        2.34        5.53      2.66 o 
  20  14   1        0.33       -1.02      2.58 o 
  21  14   1        6.63        6.31      2.80 o 
   0  15   1       82.96       85.17      3.12 o 
   1  15   1      217.91      225.37      2.77 o 
   2  15   1        1.63       -0.63      0.63 o 
   3  15   1      333.30      327.44      3.63 o 
   4  15   1      230.03      229.77      2.63 o 
   5  15   1      430.29      420.49      3.99 o 
   6  15   1        2.05       -0.87      0.87 o 
   7  15   1       65.03       67.48      1.73 o 
   8  15   1       15.68       15.22      1.04 o 
   9  15   1       35.47       42.29      1.69 o 
  10  15   1       15.71       16.64      1.31 o 
  11  15   1      157.88      159.08      3.61 o 
  12  15   1       14.89       13.80      1.93 o 
  13  15   1       29.51       28.86      2.34 o 
  14  15   1       61.44       66.65      3.07 o 
  15  15   1        2.69        1.51      1.82 o 
  16  15   1        6.52        5.52      2.37 o 
  17  15   1       13.70        7.84      2.72 o 
  18  15   1       17.77       20.28      3.04 o 
  19  15   1       43.77       34.50      3.51 o 
  20  15   1       10.28       13.49      3.31 o 
   1  16   1       63.86       63.34      1.90 o 
   2  16   1      133.85      129.54      2.23 o 
   3  16   1       33.52       35.60      1.36 o 
   4  16   1       67.57       72.70      1.64 o 
   5  16   1       23.27       18.48      1.09 o 
   6  16   1       25.95       20.84      1.25 o 
   7  16   1       27.10       29.38      1.60 o 
   8  16   1       86.33       94.82      2.60 o 
   9  16   1       74.72       65.61      2.53 o 
  10  16   1       57.31       56.80      3.21 o 
  11  16   1       15.29       13.79      1.95 o 
  12  16   1        1.59        0.57      1.64 o 
  13  16   1       27.35       31.60      2.42 o 
  14  16   1        7.44        7.64      1.97 o 
  15  16   1        9.94       10.71      2.08 o 
  16  16   1        4.16        2.44      2.46 o 
  17  16   1        0.00        0.59      2.57 o 
  18  16   1        8.80       15.14      3.42 o 
  19  16   1        9.66       10.67      2.94 o 
   0  17   1      271.96      255.64      6.52 o 
   1  17   1      161.66      168.98      3.65 o 
   2  17   1       13.93        9.86      1.37 o 
   3  17   1        1.89       -0.32      1.09 o 
   4  17   1       17.87       19.35      1.51 o 
   5  17   1        9.96        8.00      1.32 o 
   6  17   1       26.69       23.12      1.80 o 
   7  17   1       12.20       10.88      1.61 o 
   8  17   1       58.11       58.50      2.85 o 
   9  17   1       52.77       61.10      4.05 o 
  10  17   1        3.20        2.70      1.70 o 
  11  17   1       12.24       16.28      2.12 o 
  12  17   1       23.16       25.53      2.71 o 
  13  17   1        8.99        7.43      1.95 o 
  14  17   1        9.80       10.23      2.07 o 
  15  17   1        4.24        2.55      2.46 o 
  16  17   1       16.94       15.96      3.53 o 
  17  17   1        5.21        5.45      2.65 o 
  18  17   1       12.70        8.69      2.87 o 
   1  18   1       31.32       29.79      2.37 o 
   2  18   1       81.22       91.56      5.71 o 
   3  18   1        0.05        0.11      1.92 o 
   4  18   1       13.56       12.83      1.96 o 
   5  18   1       45.20       42.92      2.59 o 
   6  18   1        3.59        2.01      1.73 o 
   7  18   1       61.95       66.30      3.12 o 
   8  18   1       12.57       13.32      1.96 o 
   9  18   1        4.17        3.44      1.84 o 
  10  18   1       20.93       24.46      2.36 o 
  11  18   1        1.46        1.33      2.21 o 
  12  18   1        7.11        4.46      3.53 o 
  13  18   1       15.98       19.14      2.95 o 
  14  18   1        6.37        5.88      2.98 o 
  15  18   1        7.02        6.89      2.70 o 
  16  18   1        9.32        8.35      3.29 o 
  17  18   1        3.93        4.82      5.98 o 
   0  19   1       53.69       48.66      4.86 o 
   1  19   1       19.69       12.96      2.13 o 
   2  19   1       13.85       16.01      2.15 o 
   3  19   1       20.40       19.63      2.23 o 
   4  19   1        9.86       10.58      1.95 o 
   5  19   1        4.85        2.35      1.76 o 
   6  19   1       12.16       10.42      1.97 o 
   7  19   1        4.92        3.16      2.29 o 
   8  19   1       33.26       36.98      3.18 o 
   9  19   1       24.03       23.11      2.83 o 
  10  19   1       41.11       38.07      3.35 o 
  11  19   1       17.21       17.60      2.88 o 
  12  19   1       20.25       18.74      3.02 o 
  13  19   1        9.34        5.24      2.70 o 
  14  19   1        0.54       -2.44      2.44 o 
  15  19   1        1.25       -0.69      2.61 o 
   1  20   1       11.98        5.32      2.34 o 
   2  20   1        0.41       -2.11      2.11 o 
   3  20   1        1.84       -0.84      2.26 o 
   4  20   1       40.50       37.92      3.16 o 
   5  20   1       15.18       13.16      3.34 o 
   6  20   1        5.81        3.42      2.34 o 
   7  20   1       35.04       35.07      3.20 o 
   8  20   1        4.32        1.23      2.41 o 
   9  20   1       17.42       19.60      3.02 o 
  10  20   1        2.36       -1.02      2.40 o 
  11  20   1       23.39       25.66      3.20 o 
  12  20   1       14.76       20.29      3.15 o 
  13  20   1       15.04       18.70      3.14 o 
  14  20   1        3.37       12.47      3.96 o 
   0  21   1       57.59       51.81      5.22 o 
   1  21   1        3.80       -2.19      2.19 o 
   2  21   1        1.33       -1.64      2.12 o 
   3  21   1       52.76       60.69      4.04 o 
   4  21   1       12.09        8.77      2.49 o 
   5  21   1        8.52       10.42      2.64 o 
   6  21   1       22.71       20.95      2.96 o 
   7  21   1        1.92        0.78      2.48 o 
   8  21   1        5.22        3.82      2.60 o 
   9  21   1        6.30       11.20      2.79 o 
  10  21   1       15.10       13.69      2.95 o 
  11  21   1       13.61       14.07      3.01 o 
   1  22   1       16.58       19.65      3.10 o 
   2  22   1       11.91       10.23      2.67 o 
   3  22   1       15.52       17.29      2.94 o 
   4  22   1       22.92       27.77      3.24 o 
   5  22   1       18.55       26.50      3.53 o 
   6  22   1       10.74       16.49      2.92 o 
   7  22   1        0.57       -1.56      2.41 o 
   8  22   1        2.71        2.02      2.70 o 
   9  22   1       13.42       12.86      3.02 o 
   0  23   1       13.08       14.77      4.45 o 
   1  23   1        1.60        2.48      2.63 o 
   2  23   1        6.54        4.07      2.65 o 
   3  23   1        3.94       10.01      2.91 o 
   4  23   1        0.15        2.24      2.53 o 
   5  23   1       14.63       19.36      3.21 o 
   0   0   2     1178.29     1072.31     18.45 o 
   2   0   2     1236.24     1227.76     12.10 o 
   4   0   2     1621.24     1573.09     13.32 o 
   6   0   2     1610.05     1623.90     14.72 o 
   8   0   2     1727.05     1920.86     18.71 o 
  10   0   2      223.51      210.52      3.12 o 
  12   0   2      320.60      310.49      3.49 o 
  14   0   2      338.32      351.98      4.27 o 
  16   0   2        6.65        2.11      1.21 o 
  18   0   2      658.88      655.32     12.48 o 
  20   0   2      195.40      231.41      8.32 o 
  22   0   2        7.77        7.99      3.33 o 
  24   0   2       15.61       16.56      5.22 o 
   1   1   2       87.29       91.99      1.25 o 
   2   1   2      121.30      130.26      1.23 o 
   3   1   2      622.20      586.32      4.54 o 
   4   1   2      157.42      166.80      1.39 o 
   5   1   2      111.40      113.85      1.09 o 
   6   1   2      763.10      767.88      4.85 o 
   7   1   2       80.49       86.33      1.11 o 
   8   1   2      378.16      391.26      3.17 o 
   9   1   2      732.63      763.72      6.04 o 
  10   1   2      167.50      176.24      2.00 o 
  11   1   2       77.98       76.86      1.03 o 
  12   1   2      532.36      556.06      4.01 o 
  13   1   2      285.45      289.00      2.69 o 
  14   1   2      136.76      124.14      1.71 o 
  15   1   2      169.40      163.68      2.00 o 
  16   1   2      221.61      214.49      3.31 o 
  17   1   2       46.72       44.24      1.76 o 
  18   1   2      147.15      156.12      3.66 o 
  19   1   2        3.27        3.23      1.61 o 
  20   1   2       20.76       19.36      2.06 o 
  21   1   2       18.60       22.20      2.11 o 
  22   1   2       21.25       14.09      2.27 o 
  23   1   2        9.35        9.39      2.57 o 
  24   1   2        5.05        5.28      2.69 o 
  25   1   2       24.44       26.41      3.27 o 
   0   2   2      289.63      276.12      3.45 o 
   1   2   2      341.25      331.12      2.53 o 
   2   2   2      918.45      918.72      6.25 o 
   3   2   2      278.32      268.31      1.75 o 
   4   2   2     1019.14     1056.87      7.14 o 
   5   2   2     1025.38     1029.64      6.12 o 
   6   2   2       72.77       78.25      1.07 o 
   7   2   2      202.85      204.10      1.87 o 
   8   2   2     1657.08     1780.52     11.48 o 
   9   2   2     1251.37     1316.61      9.45 o 
  10   2   2       39.44       43.33      0.98 o 
  11   2   2      347.52      356.65      2.79 o 
  12   2   2      135.25      145.16      1.71 o 
  13   2   2      233.00      254.53      2.57 o 
  14   2   2        2.79        2.58      0.55 o 
  15   2   2      140.36      132.32      1.83 o 
  16   2   2       41.80       40.28      1.19 o 
  17   2   2      163.83      160.01      4.31 o 
  18   2   2      138.44      138.30      3.38 o 
  19   2   2      116.60      118.11      3.43 o 
  20   2   2        9.62        9.56      1.77 o 
  21   2   2        1.22        0.05      1.84 o 
  22   2   2       10.49       10.11      2.51 o 
  23   2   2       56.86       61.06      3.81 o 
  24   2   2        6.27        9.77      2.76 o 
  25   2   2        4.24        2.53      2.63 o 
   1   3   2      926.88      947.43      5.87 o 
   2   3   2     1821.69     1871.97     11.32 o 
   3   3   2       11.27       10.94      0.43 o 
   4   3   2     1127.79     1157.62      6.60 o 
   5   3   2       31.30       24.83      0.52 o 
   6   3   2      637.26      668.15      4.33 o 
   7   3   2      555.77      619.55      4.24 o 
   8   3   2      449.40      482.20      3.49 o 
   9   3   2      237.60      230.68      2.14 o 
  10   3   2       26.98       29.03      0.87 o 
  11   3   2       14.94       13.72      0.57 o 
  12   3   2       79.69       80.46      1.27 o 
  13   3   2       18.79       18.85      0.72 o 
  14   3   2       16.52       16.36      0.75 o 
  15   3   2        0.73       -0.55      0.56 o 
  16   3   2       13.27       15.64      1.08 o 
  17   3   2      155.51      145.35      4.07 o 
  18   3   2       42.93       37.39      2.74 o 
  19   3   2       13.08       10.81      1.93 o 
  20   3   2        7.60        2.66      1.79 o 
  21   3   2        6.09        4.36      2.22 o 
  22   3   2        1.52        4.79      2.25 o 
  23   3   2        0.35        1.67      2.35 o 
  24   3   2        7.81        8.41      2.73 o 
  25   3   2        1.80        4.83      3.82 o 
   0   4   2     1337.50     1336.72     12.91 o 
   1   4   2      400.49      406.54      3.09 o 
   2   4   2     2774.33     2906.87     17.32 o 
   3   4   2      466.35      461.01      2.87 o 
   4   4   2      358.97      379.52      2.46 o 
   5   4   2       18.43       16.87      0.54 o 
   6   4   2     2904.56     3154.61     17.36 o 
   7   4   2       84.57       91.88      1.30 o 
   8   4   2      459.63      469.88      3.72 o 
   9   4   2      430.16      455.44      3.67 o 
  10   4   2       73.78       71.40      0.91 o 
  11   4   2        5.16        5.33      0.46 o 
  12   4   2      108.09      104.04      1.41 o 
  13   4   2       63.26       58.38      1.17 o 
  14   4   2       16.55       15.74      0.85 o 
  15   4   2       22.38       19.51      0.87 o 
  16   4   2       28.72       21.84      1.16 o 
  17   4   2      159.75      148.96      3.17 o 
  18   4   2      234.24      231.19      3.92 o 
  19   4   2        4.62        4.01      1.76 o 
  20   4   2       14.69       12.73      2.02 o 
  21   4   2       21.00       19.08      2.30 o 
  22   4   2        0.56        1.46      2.16 o 
  23   4   2        4.45        6.60      2.57 o 
  24   4   2       10.93       10.87      2.76 o 
  25   4   2        4.67        4.89      2.79 o 
   1   5   2       12.88       10.50      0.37 o 
   2   5   2      573.53      638.02      4.48 o 
   3   5   2       21.43       14.48      0.45 o 
   4   5   2     3187.79     3381.04     19.53 o 
   5   5   2      761.62      787.86      5.15 o 
   6   5   2       80.17       72.51      1.10 o 
   7   5   2     3056.15     3280.63     21.12 o 
   8   5   2      582.59      599.24      4.75 o 
   9   5   2       70.82       75.27      1.20 o 
  10   5   2       68.73       67.86      1.06 o 
  11   5   2       55.56       58.06      1.04 o 
  12   5   2       84.16       85.27      1.33 o 
  13   5   2       38.89       35.26      1.02 o 
  14   5   2        4.92        5.36      0.59 o 
  15   5   2        9.39        9.02      0.70 o 
  16   5   2       91.64       84.54      1.94 o 
  17   5   2       21.96       21.44      1.76 o 
  18   5   2        5.49        2.45      1.14 o 
  19   5   2       15.85       18.29      2.62 o 
  20   5   2       11.62       13.32      2.87 o 
  21   5   2        8.47        8.79      2.35 o 
  22   5   2        1.29        0.00      1.96 o 
  23   5   2       26.85       26.20      2.98 o 
  24   5   2        5.35        3.06      2.98 o 
  25   5   2       23.47       17.45      3.11 o 
   0   6   2     1201.88     1252.86     11.39 o 
   1   6   2      366.53      386.00      3.03 o 
   2   6   2      388.92      381.03      2.78 o 
   3   6   2     1569.92     1577.60     10.44 o 
   4   6   2      972.31     1040.12      6.86 o 
   5   6   2      590.88      597.26      4.07 o 
   6   6   2       67.28       67.39      1.33 o 
   7   6   2      148.11      171.65      1.85 o 
   8   6   2       60.92       64.60      1.10 o 
   9   6   2      652.53      731.01      5.56 o 
  10   6   2      145.04      131.62      1.60 o 
  11   6   2       62.43       69.69      1.18 o 
  12   6   2      140.13      137.83      1.76 o 
  13   6   2       77.12       70.12      1.28 o 
  14   6   2       31.66       29.39      1.01 o 
  15   6   2      102.70      104.26      3.87 o 
  16   6   2        0.99       -1.05      1.05 o 
  17   6   2       47.64       42.46      2.22 o 
  18   6   2       70.65       66.24      2.51 o 
  19   6   2        6.21        7.06      1.87 o 
  20   6   2        8.46        9.00      1.99 o 
  21   6   2       10.99        9.23      2.02 o 
  22   6   2        3.03        2.21      2.38 o 
  23   6   2       13.37       13.21      2.53 o 
  24   6   2        1.54        0.66      2.27 o 
   1   7   2      188.61      174.03      1.97 o 
   2   7   2     1182.50     1229.51      8.61 o 
   3   7   2      340.96      386.01      3.09 o 
   4   7   2      376.26      396.54      3.01 o 
   5   7   2        3.75        4.25      0.43 o 
   6   7   2       31.77       20.68      0.62 o 
   7   7   2      126.74      135.32      1.40 o 
   8   7   2       24.11       19.96      0.68 o 
   9   7   2      177.44      187.05      1.81 o 
  10   7   2       36.55       39.55      0.85 o 
  11   7   2      367.55      361.00      3.26 o 
  12   7   2       19.64       14.79      0.69 o 
  13   7   2        6.84        6.85      0.64 o 
  14   7   2      123.25      122.06      1.79 o 
  15   7   2      162.74      168.77      2.89 o 
  16   7   2      151.86      149.31      2.77 o 
  17   7   2        4.75        3.63      1.22 o 
  18   7   2       11.73       11.68      1.91 o 
  19   7   2       41.16       43.50      2.47 o 
  20   7   2       15.77       18.98      2.20 o 
  21   7   2       13.43       18.54      4.08 o 
  22   7   2       27.07       29.33      3.45 o 
  23   7   2        0.04       -2.31      2.31 o 
  24   7   2        4.47        1.65      2.32 o 
   0   8   2      869.58      906.16     10.20 o 
   1   8   2      370.48      368.05      3.28 o 
   2   8   2       52.68       49.81      1.05 o 
   3   8   2     1331.17     1324.20      9.02 o 
   4   8   2      209.12      240.25      2.13 o 
   5   8   2      185.67      205.79      1.72 o 
   6   8   2       51.81       59.48      0.92 o 
   7   8   2       42.56       45.94      0.88 o 
   8   8   2       62.42       70.75      1.12 o 
   9   8   2       92.57       95.49      1.24 o 
  10   8   2        9.08        8.28      0.68 o 
  11   8   2       28.60       25.28      0.80 o 
  12   8   2      197.60      187.02      2.08 o 
  13   8   2        5.61        4.19      0.64 o 
  14   8   2       36.77       33.04      1.47 o 
  15   8   2       31.22       36.04      1.43 o 
  16   8   2       47.18       47.27      2.52 o 
  17   8   2       15.39       10.56      1.76 o 
  18   8   2       37.35       36.75      2.19 o 
  19   8   2        0.79       -1.96      1.96 o 
  20   8   2       13.92       11.20      2.24 o 
  21   8   2        4.89        3.89      2.40 o 
  22   8   2       33.45       33.44      3.36 o 
  23   8   2        5.20        6.25      2.67 o 
  24   8   2       23.65       28.22      3.71 o 
   1   9   2       22.25       15.65      0.60 o 
   2   9   2     1268.60     1347.50      8.77 o 
   3   9   2       25.02       24.09      0.74 o 
   4   9   2       34.43       34.73      0.79 o 
   5   9   2       39.45       45.68      0.86 o 
   6   9   2      782.26      801.15      5.38 o 
   7   9   2        2.65        1.41      0.60 o 
   8   9   2      234.71      228.79      2.27 o 
   9   9   2      117.12      115.70      1.55 o 
  10   9   2       18.27       15.07      0.67 o 
  11   9   2      195.18      193.74      2.10 o 
  12   9   2        4.58        2.01      0.60 o 
  13   9   2      105.87      101.02      1.81 o 
  14   9   2      239.92      240.21      3.25 o 
  15   9   2       43.89       50.23      1.81 o 
  16   9   2       60.43       55.04      1.89 o 
  17   9   2       60.77       57.46      2.52 o 
  18   9   2       24.86       27.20      2.38 o 
  19   9   2       25.41       21.29      2.76 o 
  20   9   2       19.88       24.09      2.94 o 
  21   9   2        2.31        1.06      2.07 o 
  22   9   2       12.53       14.83      2.62 o 
  23   9   2       12.40       13.31      2.95 o 
   0  10   2      798.32      811.80      9.48 o 
   1  10   2      681.27      677.78      5.46 o 
   2  10   2       75.33       68.57      1.28 o 
   3  10   2       31.26       32.44      0.85 o 
   4  10   2      568.27      567.11      4.39 o 
   5  10   2      445.92      422.20      3.47 o 
   6  10   2       72.19       69.79      1.18 o 
   7  10   2       16.71       14.73      0.81 o 
   8  10   2        5.89        5.18      0.64 o 
   9  10   2       41.72       38.48      1.05 o 
  10  10   2       54.43       61.99      1.25 o 
  11  10   2       95.14       97.83      1.58 o 
  12  10   2       32.44       29.34      1.18 o 
  13  10   2       11.51        6.64      0.99 o 
  14  10   2        5.57        1.59      1.04 o 
  15  10   2       70.73       68.82      1.91 o 
  16  10   2       82.42       79.53      3.17 o 
  17  10   2       70.29       73.73      4.69 o 
  18  10   2       18.46       14.59      2.14 o 
  19  10   2       14.06       16.59      2.68 o 
  20  10   2        3.05        3.77      2.51 o 
  21  10   2        4.31        5.05      2.67 o 
  22  10   2        0.11        2.16      2.38 o 
  23  10   2        9.53       13.64      2.75 o 
   1  11   2      208.79      205.28      2.46 o 
   2  11   2      291.12      278.07      2.67 o 
   3  11   2      692.12      710.50      5.35 o 
   4  11   2       93.05       83.75      1.33 o 
   5  11   2      107.08      109.04      1.52 o 
   6  11   2      360.03      364.46      3.07 o 
   7  11   2       66.90       69.21      1.40 o 
   8  11   2      118.85      115.94      1.73 o 
   9  11   2       25.64       24.37      1.12 o 
  10  11   2       36.01       29.47      1.02 o 
  11  11   2       13.75       14.19      1.39 o 
  12  11   2      193.66      187.42      3.08 o 
  13  11   2      147.18      144.50      2.82 o 
  14  11   2       82.57       85.57      2.24 o 
  15  11   2       11.07        8.31      1.67 o 
  16  11   2       50.95       40.07      2.54 o 
  17  11   2       17.57       20.77      2.25 o 
  18  11   2       27.58       36.22      2.67 o 
  19  11   2       24.15       28.07      3.48 o 
  20  11   2        7.12        4.78      2.62 o 
  21  11   2       53.17       67.49      4.16 o 
  22  11   2       20.38       26.35      3.52 o 
   0  12   2       44.42       42.12      2.10 o 
   1  12   2      234.43      257.03      2.91 o 
   2  12   2      179.51      177.96      2.04 o 
   3  12   2       26.45       26.97      0.84 o 
   4  12   2       41.83       36.78      0.96 o 
   5  12   2       28.34       24.73      0.85 o 
   6  12   2        7.69        7.52      0.67 o 
   7  12   2        9.95        5.49      0.68 o 
   8  12   2      171.03      166.19      2.29 o 
   9  12   2      431.41      409.45      3.76 o 
  10  12   2       93.42       91.94      2.52 o 
  11  12   2      203.20      196.58      3.23 o 
  12  12   2       30.98       24.83      1.48 o 
  13  12   2       48.54       46.31      1.83 o 
  14  12   2       43.70       35.24      2.16 o 
  15  12   2       39.71       39.49      2.80 o 
  16  12   2       17.50       16.92      2.15 o 
  17  12   2       38.59       39.36      2.73 o 
  18  12   2       26.31       22.90      2.52 o 
  19  12   2        6.95        6.71      2.57 o 
  20  12   2        2.21        3.81      2.57 o 
  21  12   2        7.42        8.58      2.80 o 
  22  12   2        3.34       -2.93      2.93 o 
   1  13   2      258.57      249.39      2.96 o 
   2  13   2       75.52       72.45      1.32 o 
   3  13   2       51.40       49.88      1.15 o 
   4  13   2       71.62       78.77      1.41 o 
   5  13   2      282.88      281.03      2.79 o 
   6  13   2        4.29        3.73      0.81 o 
   7  13   2      287.48      276.29      3.33 o 
   8  13   2      138.68      132.02      2.11 o 
   9  13   2       99.35       92.45      1.88 o 
  10  13   2       41.33       35.20      1.36 o 
  11  13   2       38.86       29.57      1.32 o 
  12  13   2       37.64       42.75      1.80 o 
  13  13   2       92.07       91.23      3.76 o 
  14  13   2       41.10       35.87      2.48 o 
  15  13   2        3.38        4.15      1.83 o 
  16  13   2        1.29        2.50      1.90 o 
  17  13   2       42.47       41.78      2.86 o 
  18  13   2       12.52       15.15      2.31 o 
  19  13   2       40.41       35.98      3.52 o 
  20  13   2       10.32       12.55      2.96 o 
  21  13   2       11.79        9.16      4.52 o 
   0  14   2      862.37      870.56     11.00 o 
   1  14   2        3.31       -0.81      0.81 o 
   2  14   2       70.07       63.47      1.55 o 
   3  14   2      413.58      416.61      3.96 o 
   4  14   2      210.45      204.44      3.13 o 
   5  14   2      132.56      122.46      1.98 o 
   6  14   2      235.18      227.96      2.70 o 
   7  14   2      197.69      194.77      2.98 o 
   8  14   2      153.42      157.61      2.48 o 
   9  14   2       17.30       12.83      1.12 o 
  10  14   2      181.75      172.84      2.84 o 
  11  14   2      136.52      143.67      3.21 o 
  12  14   2       28.67       33.95      2.18 o 
  13  14   2       14.12       13.81      2.07 o 
  14  14   2       42.90       44.18      3.09 o 
  15  14   2       25.96       25.78      2.37 o 
  16  14   2       22.85       26.07      2.44 o 
  17  14   2       30.18       38.38      2.83 o 
  18  14   2       24.79       34.05      2.77 o 
  19  14   2       26.11       27.59      3.49 o 
  20  14   2        2.69        4.77      2.70 o 
   1  15   2      164.60      165.52      2.56 o 
   2  15   2      235.88      229.27      2.88 o 
   3  15   2       60.84       67.59      1.59 o 
   4  15   2       19.24       18.70      1.28 o 
   5  15   2      447.63      431.69      4.30 o 
   6  15   2       82.51       88.50      2.25 o 
   7  15   2      111.20      102.13      2.26 o 
   8  15   2       72.96       70.47      2.16 o 
   9  15   2       84.73       89.47      2.55 o 
  10  15   2        9.87       10.15      1.53 o 
  11  15   2        0.86        0.53      1.32 o 
  12  15   2       10.54        8.88      1.57 o 
  13  15   2        8.61       10.37      2.67 o 
  14  15   2        4.50        1.23      1.85 o 
  15  15   2        8.82        7.16      2.02 o 
  16  15   2        8.83        5.37      1.98 o 
  17  15   2       17.53       20.22      2.48 o 
  18  15   2        1.57       -0.10      2.07 o 
  19  15   2       11.45        7.85      2.87 o 
   0  16   2      342.38      336.34      6.20 o 
   1  16   2       50.31       44.38      1.73 o 
   2  16   2       55.53       59.90      1.72 o 
   3  16   2       76.79       71.30      1.81 o 
   4  16   2        2.13       -0.11      0.87 o 
   5  16   2      161.26      170.26      2.85 o 
   6  16   2       46.44       44.72      1.88 o 
   7  16   2       44.43       46.36      1.91 o 
   8  16   2       36.03       36.43      2.49 o 
   9  16   2       68.42       66.73      3.43 o 
  10  16   2       47.63       47.93      2.32 o 
  11  16   2        8.19        9.34      2.68 o 
  12  16   2        1.45        2.86      2.14 o 
  13  16   2        1.10       -0.49      1.79 o 
  14  16   2        1.92        1.96      1.92 o 
  15  16   2        3.36        3.98      1.97 o 
  16  16   2       11.03        6.62      2.15 o 
  17  16   2        2.56        3.99      2.12 o 
  18  16   2       28.08       22.16      2.73 o 
   1  17   2       40.13       42.18      1.96 o 
   2  17   2        6.96        4.95      1.03 o 
   3  17   2        6.31        4.04      1.00 o 
   4  17   2        2.23       -0.03      1.17 o 
   5  17   2        2.99       -0.91      1.18 o 
   6  17   2        8.47       10.62      1.55 o 
   7  17   2        1.93        1.15      1.32 o 
   8  17   2        7.93        6.79      1.94 o 
   9  17   2       60.27       60.65      4.56 o 
  10  17   2       12.02        9.38      2.02 o 
  11  17   2       35.29       40.08      2.91 o 
  12  17   2        6.73        6.70      1.99 o 
  13  17   2        4.67        2.16      1.94 o 
  14  17   2        9.35       10.27      2.19 o 
  15  17   2       16.22       14.61      2.36 o 
  16  17   2       18.15       20.92      2.56 o 
  17  17   2       14.91       16.13      2.66 o 
   0  18   2      125.39      137.92      6.73 o 
   1  18   2       66.72       66.31      3.64 o 
   2  18   2       52.30       56.80      2.47 o 
   3  18   2        9.28        7.42      2.01 o 
   4  18   2       10.47       10.33      2.02 o 
   5  18   2       35.03       33.69      2.51 o 
   6  18   2       14.02       14.29      2.15 o 
   7  18   2       32.03       32.78      3.15 o 
   8  18   2       13.52        9.00      2.09 o 
   9  18   2       84.84       89.86      3.65 o 
  10  18   2       12.50        9.82      2.13 o 
  11  18   2        8.94        7.38      2.05 o 
  12  18   2       12.75       10.20      2.17 o 
  13  18   2        1.73       -1.74      2.59 o 
  14  18   2        5.42        3.99      2.04 o 
  15  18   2        4.05        1.73      2.14 o 
  16  18   2       12.51       11.74      3.35 o 
   1  19   2       15.68       17.88      2.34 o 
   2  19   2       27.24       28.44      2.59 o 
   3  19   2       24.02       19.94      2.38 o 
   4  19   2       97.55      109.68      3.95 o 
   5  19   2       14.80       20.29      2.40 o 
   6  19   2       20.85       17.76      2.30 o 
   7  19   2       20.41       26.46      2.46 o 
   8  19   2       40.75       40.47      2.79 o 
   9  19   2        3.06        4.88      2.31 o 
  10  19   2        5.02        3.66      2.07 o 
  11  19   2       30.85       37.10      2.79 o 
  12  19   2        7.61        2.87      2.60 o 
  13  19   2        8.78        7.64      2.72 o 
  14  19   2        4.53        2.60      2.67 o 
   0  20   2       11.32        8.27      3.60 o 
   1  20   2        3.95        0.25      1.97 o 
   2  20   2        2.33       -0.03      1.97 o 
   3  20   2       59.61       69.26      3.47 o 
   4  20   2        5.74        5.45      2.43 o 
   5  20   2        6.25        6.92      2.11 o 
   6  20   2       55.53       66.99      3.64 o 
   7  20   2        6.01        7.51      2.15 o 
   8  20   2       25.21       23.99      2.95 o 
   9  20   2       13.38       13.32      2.76 o 
  10  20   2       18.16       16.89      2.88 o 
  11  20   2        9.78        8.23      2.73 o 
  12  20   2       10.25       13.46      3.01 o 
   1  21   2       13.30       17.08      2.48 o 
   2  21   2        2.54        1.21      2.13 o 
   3  21   2        7.41        9.51      2.68 o 
   4  21   2       10.67       10.01      3.93 o 
   5  21   2       27.13       26.33      3.12 o 
   6  21   2        5.68        5.36      2.59 o 
   7  21   2       31.31       36.51      3.43 o 
   8  21   2        1.88        1.72      2.57 o 
   9  21   2        2.60       -2.24      2.48 o 
  10  21   2        8.19        6.19      2.75 o 
   0  22   2       26.81       19.61      4.34 o 
   1  22   2        4.36        4.37      2.59 o 
   2  22   2        2.84        4.23      2.69 o 
   3  22   2       44.13       51.71      3.87 o 
   4  22   2        2.93        4.15      2.65 o 
   5  22   2       16.47       18.94      3.14 o 
   6  22   2        0.12        1.65      2.62 o 
   7  22   2        8.56        3.13      2.66 o 
   2   0   3      872.65      882.31     10.59 o 
   4   0   3      641.58      652.30      9.72 o 
   6   0   3       76.43       77.99      1.52 o 
   8   0   3      113.43      113.92      2.09 o 
  10   0   3      766.59      751.48      7.62 o 
  12   0   3      182.61      189.13      3.02 o 
  14   0   3      125.97      124.68      3.97 o 
  16   0   3      297.20      308.58      4.89 o 
  18   0   3       28.98       30.92      2.92 o 
  20   0   3        0.94        0.62      2.79 o 
  22   0   3       22.63       18.49      4.71 o 
  24   0   3        5.67        2.91      5.60 o 
   0   1   3      329.12      342.42      5.62 o 
   1   1   3     1271.03     1344.15     10.58 o 
   2   1   3      296.65      299.45      2.72 o 
   3   1   3      387.79      400.00      3.91 o 
   4   1   3       79.51       76.49      1.17 o 
   5   1   3      106.34      114.33      1.72 o 
   6   1   3      462.50      471.86      3.42 o 
   7   1   3      157.93      157.90      1.76 o 
   8   1   3      107.43      123.19      1.51 o 
   9   1   3      399.89      402.11      3.12 o 
  10   1   3       86.40       89.51      1.38 o 
  11   1   3      104.87      103.62      1.59 o 
  12   1   3       40.40       41.61      1.15 o 
  13   1   3      206.35      207.74      2.49 o 
  14   1   3       42.43       37.67      1.36 o 
  15   1   3        9.61        8.99      0.94 o 
  16   1   3        3.52       -0.37      0.94 o 
  17   1   3        3.29        3.80      1.31 o 
  18   1   3      110.39      110.65      3.04 o 
  19   1   3        3.22        7.29      1.71 o 
  20   1   3       21.75       26.43      2.35 o 
  21   1   3        5.45        5.21      2.20 o 
  22   1   3        1.15        1.92      2.21 o 
  23   1   3       18.88       18.35      2.80 o 
  24   1   3        0.63       -0.23      2.42 o 
   1   2   3      117.49      105.92      1.22 o 
   2   2   3        4.99        5.74      0.44 o 
   3   2   3      164.34      167.15      1.70 o 
   4   2   3      990.34     1058.33      8.17 o 
   5   2   3       17.11       23.29      0.90 o 
   6   2   3       79.35       86.89      1.11 o 
   7   2   3       88.14       83.04      1.07 o 
   8   2   3       33.35       34.60      1.24 o 
   9   2   3      428.22      427.47      3.50 o 
  10   2   3      394.95      403.32      3.42 o 
  11   2   3      253.24      263.02      2.61 o 
  12   2   3      188.86      201.91      2.30 o 
  13   2   3       39.45       31.44      1.03 o 
  14   2   3       32.91       31.66      1.17 o 
  15   2   3       25.87       26.76      1.32 o 
  16   2   3      160.60      150.99      2.74 o 
  17   2   3       44.74       41.51      1.77 o 
  18   2   3       39.32       46.13      2.15 o 
  19   2   3        2.83        1.78      1.94 o 
  20   2   3        1.02       -1.20      1.89 o 
  21   2   3       11.75       10.09      2.35 o 
  22   2   3        3.27        2.53      2.31 o 
  23   2   3        2.84        4.25      2.45 o 
  24   2   3        4.22        5.32      2.59 o 
   0   3   3     3650.50     3795.07     33.62 o 
   1   3   3       91.08       89.27      1.80 o 
   2   3   3      103.95      103.12      1.39 o 
   3   3   3       78.80       77.73      1.24 o 
   4   3   3       76.50       72.28      1.36 o 
   5   3   3       32.35       32.05      0.76 o 
   6   3   3      362.38      424.73      3.18 o 
   7   3   3       23.74       19.29      0.62 o 
   8   3   3        1.42        0.67      0.40 o 
   9   3   3      161.63      152.59      1.71 o 
  10   3   3       15.18       15.03      0.70 o 
  11   3   3      146.22      145.95      1.73 o 
  12   3   3       53.83       47.87      1.10 o 
  13   3   3      183.88      190.16      2.35 o 
  14   3   3      167.72      165.80      2.49 o 
  15   3   3      148.43      158.49      2.50 o 
  16   3   3       49.00       46.40      1.53 o 
  17   3   3       86.11       80.56      2.39 o 
  18   3   3       24.99       23.44      1.69 o 
  19   3   3       16.94       13.08      1.79 o 
  20   3   3       58.70       57.54      2.98 o 
  21   3   3        0.73        0.42      1.83 o 
  22   3   3        4.69       -0.70      1.96 o 
  23   3   3        8.69        7.88      2.52 o 
  24   3   3        4.04        2.92      2.29 o 
   1   4   3      154.92      163.94      1.90 o 
   2   4   3     1965.56     2151.80     17.35 o 
   3   4   3       62.32       74.01      2.13 o 
   4   4   3      111.57      118.71      1.22 o 
   5   4   3       94.04      106.35      1.12 o 
   6   4   3       41.65       41.83      0.89 o 
   7   4   3      284.36      280.37      2.37 o 
   8   4   3      131.60      136.87      1.44 o 
   9   4   3      293.92      319.80      2.66 o 
  10   4   3       46.45       47.17      1.07 o 
  11   4   3        1.10        0.95      0.57 o 
  12   4   3      144.31      135.79      1.90 o 
  13   4   3       42.02       44.22      1.31 o 
  14   4   3       70.48       80.49      1.76 o 
  15   4   3      107.97      103.08      2.30 o 
  16   4   3       66.19       74.53      2.21 o 
  17   4   3       36.41       37.83      1.78 o 
  18   4   3       40.28       42.22      2.00 o 
  19   4   3       14.64       17.59      2.06 o 
  20   4   3       10.05       11.11      2.02 o 
  21   4   3        4.76        3.82      1.76 o 
  22   4   3        3.25        1.36      2.00 o 
  23   4   3       22.94       27.68      2.93 o 
  24   4   3       15.07       17.56      2.59 o 
   0   5   3      405.37      381.68      4.28 o 
   1   5   3      385.79      408.80      3.23 o 
   2   5   3      341.21      383.88      3.27 o 
   3   5   3       64.30       70.13      0.96 o 
   4   5   3      570.40      620.49      4.37 o 
   5   5   3      243.03      225.72      2.00 o 
   6   5   3      121.37      121.50      1.53 o 
   7   5   3       50.21       49.66      0.93 o 
   8   5   3      165.18      155.64      1.67 o 
   9   5   3      279.53      291.34      2.63 o 
  10   5   3       37.76       32.52      0.90 o 
  11   5   3       20.66       21.33      0.87 o 
  12   5   3      319.03      319.75      3.30 o 
  13   5   3       43.50       41.07      1.39 o 
  14   5   3       26.90       27.49      1.33 o 
  15   5   3       81.57       88.64      2.18 o 
  16   5   3       13.51       15.55      1.41 o 
  17   5   3        9.62        7.71      1.38 o 
  18   5   3       23.88       22.35      1.70 o 
  19   5   3       14.58       11.30      1.73 o 
  20   5   3       11.44       12.84      2.08 o 
  21   5   3        3.09        0.61      1.89 o 
  22   5   3       10.67        8.57      2.00 o 
  23   5   3        5.78        8.23      2.28 o 
  24   5   3        7.11        5.30      3.01 o 
   1   6   3      204.61      203.97      1.93 o 
   2   6   3      169.29      152.82      1.61 o 
   3   6   3      500.69      522.50      3.96 o 
   4   6   3       88.74       84.50      1.08 o 
   5   6   3       51.95       42.30      0.86 o 
   6   6   3       73.36       71.64      1.12 o 
   7   6   3      327.58      346.26      2.88 o 
   8   6   3       42.06       40.16      0.97 o 
   9   6   3       22.97       22.17      0.90 o 
  10   6   3       35.58       39.41      1.16 o 
  11   6   3      626.34      642.15      5.38 o 
  12   6   3       17.22       19.03      1.11 o 
  13   6   3       51.23       43.72      1.53 o 
  14   6   3       92.46       97.03      1.99 o 
  15   6   3       11.52        4.61      1.01 o 
  16   6   3       21.87       18.69      1.55 o 
  17   6   3        2.49        0.08      1.24 o 
  18   6   3       73.07       80.16      3.57 o 
  19   6   3       44.98       45.08      2.43 o 
  20   6   3       17.21       18.19      2.91 o 
  21   6   3       20.47       16.50      2.24 o 
  22   6   3        9.88        9.94      2.56 o 
  23   6   3        5.67        6.10      2.30 o 
   0   7   3      591.70      591.34      5.94 o 
   1   7   3      110.00      103.48      1.24 o 
   2   7   3      236.48      242.76      2.10 o 
   3   7   3      352.93      360.15      2.67 o 
   4   7   3       30.30       35.11      0.78 o 
   5   7   3       69.78       64.34      1.02 o 
   6   7   3       39.07       42.60      1.00 o 
   7   7   3       52.61       48.82      1.12 o 
   8   7   3      162.96      173.65      1.98 o 
   9   7   3      110.22      106.72      1.75 o 
  10   7   3      251.97      228.13      2.63 o 
  11   7   3       72.58       65.24      1.66 o 
  12   7   3       95.94       95.58      1.97 o 
  13   7   3       22.94       18.49      1.17 o 
  14   7   3       26.27       29.51      1.37 o 
  15   7   3       64.71       56.18      2.21 o 
  16   7   3        7.47        8.81      1.32 o 
  17   7   3       28.84       24.52      1.76 o 
  18   7   3        0.65       -0.38      1.55 o 
  19   7   3       13.76       12.87      1.85 o 
  20   7   3        5.61        5.84      1.74 o 
  21   7   3       42.49       44.16      3.38 o 
  22   7   3        4.45        6.23      2.55 o 
  23   7   3       11.54        9.21      2.73 o 
   1   8   3      295.15      303.77      2.50 o 
   2   8   3      239.23      272.92      2.35 o 
   3   8   3       98.43      102.93      1.29 o 
   4   8   3      408.54      404.69      3.10 o 
   5   8   3      185.32      194.56      2.00 o 
   6   8   3      198.04      192.05      2.10 o 
   7   8   3      295.47      312.27      3.05 o 
   8   8   3      106.19      104.52      1.64 o 
   9   8   3        6.97        4.56      0.92 o 
  10   8   3      127.83      134.81      2.05 o 
  11   8   3       24.38       22.73      1.17 o 
  12   8   3       27.73       32.24      1.34 o 
  13   8   3        2.40        2.36      0.94 o 
  14   8   3      125.83      131.71      2.78 o 
  15   8   3       44.36       56.68      2.04 o 
  16   8   3      101.11       96.08      2.57 o 
  17   8   3       13.22       12.90      1.64 o 
  18   8   3        5.81        4.89      1.64 o 
  19   8   3        2.91        5.01      1.64 o 
  20   8   3       17.30       20.84      2.38 o 
  21   8   3       12.41       10.17      2.87 o 
  22   8   3        9.27        7.61      2.75 o 
  23   8   3       13.60       11.51      2.84 o 
   0   9   3      617.47      662.37      6.81 o 
   1   9   3      145.00      150.77      1.82 o 
   2   9   3      130.50      131.75      1.71 o 
   3   9   3      234.28      228.76      2.34 o 
   4   9   3      312.39      295.54      2.67 o 
   5   9   3       14.09       11.98      0.87 o 
   6   9   3      151.03      151.29      1.76 o 
   7   9   3       45.04       42.11      1.08 o 
   8   9   3        3.71        2.82      0.76 o 
   9   9   3       68.94       59.23      1.43 o 
  10   9   3       67.93       68.46      2.21 o 
  11   9   3       53.73       59.18      1.93 o 
  12   9   3       44.33       41.11      1.65 o 
  13   9   3        6.87        5.22      1.11 o 
  14   9   3       89.65       87.13      2.38 o 
  15   9   3       15.25       11.97      1.55 o 
  16   9   3       31.30       30.72      1.75 o 
  17   9   3       24.03       31.34      2.14 o 
  18   9   3        3.25        3.27      1.70 o 
  19   9   3        1.06       -1.63      1.63 o 
  20   9   3        2.19        0.91      1.91 o 
  21   9   3        7.06        9.18      2.60 o 
  22   9   3        8.78        7.80      2.68 o 
   1  10   3      388.37      377.58      3.22 o 
   2  10   3      395.37      393.62      3.46 o 
   3  10   3      125.82      132.18      1.85 o 
   4  10   3      135.81      138.74      2.06 o 
   5  10   3      171.55      175.83      2.20 o 
   6  10   3       59.56       65.43      2.03 o 
   7  10   3        0.15       -0.74      0.74 o 
   8  10   3       17.40       18.45      0.97 o 
   9  10   3       16.87       12.66      1.16 o 
  10  10   3       88.74       84.25      2.10 o 
  11  10   3       33.02       27.25      1.71 o 
  12  10   3       12.58        9.47      1.14 o 
  13  10   3        7.54        4.66      1.18 o 
  14  10   3       44.79       41.49      2.13 o 
  15  10   3       17.90       17.29      1.52 o 
  16  10   3       50.79       50.36      2.41 o 
  17  10   3        1.80       -0.88      1.72 o 
  18  10   3       19.75       18.69      2.26 o 
  19  10   3        7.94        7.18      2.13 o 
  20  10   3        1.12        1.05      1.87 o 
  21  10   3        9.71        7.12      2.73 o 
  22  10   3        0.87        0.54      2.56 o 
   0  11   3      357.33      355.96      4.52 o 
   1  11   3      377.96      372.07      3.32 o 
   2  11   3      911.35      879.76      6.36 o 
   3  11   3      180.74      177.33      2.23 o 
   4  11   3      157.68      153.47      2.19 o 
   5  11   3      133.58      126.50      1.99 o 
   6  11   3       42.41       43.51      1.37 o 
   7  11   3       17.01       15.41      1.07 o 
   8  11   3        9.86        5.89      0.95 o 
   9  11   3      101.85       99.77      2.35 o 
  10  11   3       46.23       42.14      1.73 o 
  11  11   3       78.64       83.70      2.32 o 
  12  11   3        3.22        4.81      1.32 o 
  13  11   3       67.14       75.01      2.99 o 
  14  11   3       25.07       16.88      1.66 o 
  15  11   3       29.32       30.62      2.15 o 
  16  11   3        7.42        8.31      1.95 o 
  17  11   3       30.72       33.91      2.52 o 
  18  11   3        2.87        2.14      1.96 o 
  19  11   3        9.38        5.82      2.13 o 
  20  11   3        4.76        4.11      2.26 o 
  21  11   3        1.51       -0.52      2.47 o 
   1  12   3      219.47      211.64      2.58 o 
   2  12   3       30.54       27.29      1.25 o 
   3  12   3      657.53      661.65      5.81 o 
   4  12   3       80.09       76.24      2.31 o 
   5  12   3      186.95      196.93      2.73 o 
   6  12   3       14.97       19.28      1.45 o 
   7  12   3      182.10      189.66      2.89 o 
   8  12   3      134.03      138.40      2.54 o 
   9  12   3      193.34      184.95      3.48 o 
  10  12   3       28.47       22.96      1.66 o 
  11  12   3       28.98       25.76      1.75 o 
  12  12   3        5.93        4.87      1.39 o 
  13  12   3      131.02      132.29      3.27 o 
  14  12   3       88.61       90.46      4.08 o 
  15  12   3       10.01        9.87      1.97 o 
  16  12   3        7.86        6.50      1.89 o 
  17  12   3        6.43        4.29      1.93 o 
  18  12   3        3.40        3.62      2.00 o 
  19  12   3       18.57       21.56      2.56 o 
  20  12   3        1.16       -1.14      2.17 o 
   0  13   3      122.10      121.53      2.93 o 
   1  13   3      108.90      112.15      2.07 o 
   2  13   3       46.50       47.87      1.51 o 
   3  13   3       39.93       39.64      1.35 o 
   4  13   3       19.04       19.32      1.24 o 
   5  13   3       82.80       72.60      1.76 o 
   6  13   3       17.22       14.03      1.06 o 
   7  13   3       18.89       13.22      1.13 o 
   8  13   3        9.02        8.76      1.24 o 
   9  13   3      270.31      293.57      7.02 o 
  10  13   3       63.06       58.84      2.28 o 
  11  13   3       98.87       90.07      4.54 o 
  12  13   3       29.92       23.47      2.06 o 
  13  13   3        2.99       -0.07      2.17 o 
  14  13   3        2.60        4.39      1.86 o 
  15  13   3        0.85       -0.66      1.80 o 
  16  13   3       11.31       12.92      2.15 o 
  17  13   3        6.74        2.99      1.95 o 
  18  13   3       22.35       25.07      2.56 o 
  19  13   3       15.97       26.03      2.65 o 
  20  13   3        2.21       -2.76      2.76 o 
   1  14   3       88.29       96.67      2.03 o 
   2  14   3       33.58       28.13      1.33 o 
   3  14   3       27.26       23.04      1.25 o 
   4  14   3      361.06      384.18      4.11 o 
   5  14   3       83.90       75.80      1.85 o 
   6  14   3       14.07       10.28      1.18 o 
   7  14   3       74.72       68.67      2.16 o 
   8  14   3        1.43        0.58      1.24 o 
   9  14   3       35.47       28.56      1.77 o 
  10  14   3        8.69        4.63      1.54 o 
  11  14   3       31.02       31.95      2.26 o 
  12  14   3        7.42        4.19      1.63 o 
  13  14   3       61.77       65.82      3.39 o 
  14  14   3       29.37       24.94      2.90 o 
  15  14   3        2.40        5.53      2.00 o 
  16  14   3       16.19       17.02      2.70 o 
  17  14   3        8.74        7.80      2.71 o 
  18  14   3       16.35       13.28      2.42 o 
  19  14   3       21.64       21.88      2.67 o 
   0  15   3      590.23      577.42      9.11 o 
   1  15   3       98.82       94.32      2.52 o 
   2  15   3        6.43        3.79      1.23 o 
   3  15   3      172.54      164.06      2.93 o 
   4  15   3        2.75        3.07      1.11 o 
   5  15   3       29.75       27.43      1.45 o 
   6  15   3       22.59       22.16      1.51 o 
   7  15   3       72.40       69.13      2.46 o 
   8  15   3       45.93       48.15      2.38 o 
   9  15   3        6.41        7.79      1.91 o 
  10  15   3        0.22       -1.62      1.62 o 
  11  15   3       22.53       27.07      2.18 o 
  12  15   3        1.69        0.21      1.81 o 
  13  15   3       36.23       41.22      2.78 o 
  14  15   3        5.40        6.97      1.99 o 
  15  15   3        5.64        8.19      2.18 o 
  16  15   3       28.70       35.85      2.79 o 
  17  15   3       16.20       18.46      2.58 o 
  18  15   3       18.40       14.18      2.75 o 
   1  16   3        4.59        4.56      1.25 o 
   2  16   3       26.71       24.88      1.51 o 
   3  16   3        7.52        5.66      1.20 o 
   4  16   3       16.97       17.97      1.38 o 
   5  16   3       36.05       37.32      2.31 o 
   6  16   3        4.71        4.26      1.82 o 
   7  16   3        4.64        9.93      1.95 o 
   8  16   3       23.79       16.43      2.07 o 
   9  16   3       20.14       23.15      2.26 o 
  10  16   3        1.31        3.60      1.86 o 
  11  16   3       35.99       41.12      3.06 o 
  12  16   3       29.07       27.18      2.49 o 
  13  16   3       56.27       52.57      3.10 o 
  14  16   3        4.62        5.54      2.13 o 
  15  16   3        7.85        7.45      2.27 o 
  16  16   3       13.88       17.34      2.80 o 
  17  16   3        8.22        7.45      2.34 o 
   0  17   3       21.22       27.69      2.98 o 
   1  17   3      177.69      193.04      4.53 o 
   2  17   3       23.99       26.43      2.08 o 
   3  17   3       27.47       27.13      2.10 o 
   4  17   3       49.28       46.90      2.81 o 
   5  17   3        0.21       -0.30      1.76 o 
   6  17   3       18.16       14.61      2.08 o 
   7  17   3        8.83        7.40      1.95 o 
   8  17   3       47.23       40.43      2.71 o 
   9  17   3        2.92        2.38      2.21 o 
  10  17   3       15.63       18.15      2.61 o 
  11  17   3        3.75        6.00      2.09 o 
  12  17   3       24.07       28.68      2.66 o 
  13  17   3        9.31        6.28      2.22 o 
  14  17   3        1.58        1.59      2.19 o 
  15  17   3       37.25       41.54      3.29 o 
   1  18   3        9.19       16.40      1.88 o 
   2  18   3        2.14        0.26      1.58 o 
   3  18   3        0.71       -1.59      1.76 o 
   4  18   3       30.75       32.66      2.56 o 
   5  18   3       13.99       16.79      2.25 o 
   6  18   3       15.57       16.98      2.61 o 
   7  18   3        3.97        2.72      1.95 o 
   8  18   3        0.10        0.87      1.89 o 
   9  18   3       12.81       10.75      2.90 o 
  10  18   3       18.99       20.33      2.43 o 
  11  18   3        9.46       11.11      2.46 o 
  12  18   3       27.35       29.75      2.79 o 
  13  18   3        9.98       12.02      2.48 o 
  14  18   3       50.91       60.07      3.49 o 
   0  19   3       45.67       35.13      4.34 o 
   1  19   3       10.37       12.66      1.96 o 
   2  19   3       36.64       31.87      2.38 o 
   3  19   3       15.08       20.56      2.35 o 
   4  19   3        6.04        3.02      2.01 o 
   5  19   3        1.97        1.86      1.94 o 
   6  19   3        0.89       -1.00      1.87 o 
   7  19   3        5.35        3.06      2.34 o 
   8  19   3       10.65        6.92      2.13 o 
   9  19   3       53.26       59.57      3.31 o 
  10  19   3        3.67        3.79      2.13 o 
  11  19   3        7.59        7.15      2.34 o 
  12  19   3       27.32       34.57      3.31 o 
   1  20   3        1.51        2.96      2.08 o 
   2  20   3        3.41        0.63      2.02 o 
   3  20   3        9.53       13.92      2.33 o 
   4  20   3        1.81       -0.71      2.04 o 
   5  20   3       20.20       26.07      3.22 o 
   6  20   3        5.21        2.63      2.18 o 
   7  20   3       19.33       25.27      3.33 o 
   8  20   3        1.21       -0.44      2.09 o 
   9  20   3        6.18        6.54      2.33 o 
  10  20   3        0.58       -2.08      2.08 o 
   0  21   3       44.39       40.11      4.70 o 
   1  21   3        8.76        8.76      2.39 o 
   2  21   3       29.23       32.06      2.96 o 
   3  21   3        5.69        6.06      2.28 o 
   4  21   3       17.40       21.05      2.85 o 
   5  21   3       19.67       20.68      2.67 o 
   6  21   3        2.06        4.99      2.46 o 
   7  21   3       21.39       22.35      2.81 o 
   1  22   3        3.00       -0.75      2.34 o 
   2  22   3       10.17       17.82      5.60 o 
   0   0   4     2031.36     2156.61     38.61 o 
   2   0   4      137.11      163.72      3.36 o 
   4   0   4      150.54      165.75      3.09 o 
   6   0   4      228.42      213.72      3.81 o 
   8   0   4      683.47      660.52      7.35 o 
  10   0   4      552.22      527.42      5.11 o 
  12   0   4      683.79      695.23      8.24 o 
  14   0   4      112.86      115.23      3.79 o 
  16   0   4       39.02       39.62      2.20 o 
  18   0   4        8.00        4.39      1.64 o 
  20   0   4        0.58        1.81      2.31 o 
  22   0   4       20.01       25.43      3.36 o 
   1   1   4       60.22       67.00      1.77 o 
   2   1   4      375.18      388.47      3.82 o 
   3   1   4      154.96      165.48      1.92 o 
   4   1   4      107.71      104.53      1.81 o 
   5   1   4      166.44      153.94      2.29 o 
   6   1   4        7.33        5.06      0.83 o 
   7   1   4      433.68      406.44      4.27 o 
   8   1   4      420.33      412.01      3.56 o 
   9   1   4      198.55      194.50      2.44 o 
  10   1   4      263.81      242.39      2.24 o 
  11   1   4      315.91      296.84      3.06 o 
  12   1   4        2.79        1.31      0.86 o 
  13   1   4      149.93      143.15      2.28 o 
  14   1   4       42.21       41.78      1.39 o 
  15   1   4       52.48       54.26      1.67 o 
  16   1   4       61.12       60.95      1.86 o 
  17   1   4       28.19       28.03      1.48 o 
  18   1   4       13.39       15.75      1.52 o 
  19   1   4        3.28        0.52      1.53 o 
  20   1   4        0.79        2.29      1.66 o 
  21   1   4       11.20       15.17      2.03 o 
  22   1   4       11.86       16.16      2.13 o 
  23   1   4        0.87       -1.06      1.87 o 
   0   2   4      474.44      499.78      5.37 o 
   1   2   4      391.12      429.59      3.49 o 
   2   2   4       10.46        8.11      0.59 o 
   3   2   4       11.15       12.18      0.69 o 
   4   2   4      189.67      175.78      2.33 o 
   5   2   4      272.65      274.58      3.29 o 
   6   2   4      385.56      388.62      4.05 o 
   7   2   4       34.18       32.50      1.30 o 
   8   2   4      263.02      261.08      2.62 o 
   9   2   4      442.68      450.25      3.72 o 
  10   2   4       89.70       87.81      1.32 o 
  11   2   4       29.15       25.03      0.99 o 
  12   2   4       27.68       26.44      1.06 o 
  13   2   4       80.80       78.96      1.71 o 
  14   2   4       64.50       65.11      1.63 o 
  15   2   4      323.28      322.52      3.49 o 
  16   2   4       18.25       15.39      1.19 o 
  17   2   4       19.28       20.54      1.61 o 
  18   2   4       10.20       10.72      1.53 o 
  19   2   4       17.03       14.86      1.86 o 
  20   2   4        0.55        1.56      1.85 o 
  21   2   4       13.67       16.34      2.70 o 
  22   2   4        1.50        1.92      2.02 o 
  23   2   4        4.43        1.14      2.11 o 
   1   3   4        6.31        6.07      0.67 o 
   2   3   4      277.01      264.20      3.24 o 
   3   3   4       70.37       75.21      1.46 o 
   4   3   4      152.20      138.19      1.98 o 
   5   3   4       42.10       44.40      1.37 o 
   6   3   4      167.98      170.49      2.54 o 
   7   3   4       42.52       37.07      1.27 o 
   8   3   4        7.82        7.45      0.67 o 
   9   3   4       54.20       49.88      1.29 o 
  10   3   4       50.87       59.39      1.17 o 
  11   3   4      268.84      270.70      2.80 o 
  12   3   4      195.88      205.28      2.47 o 
  13   3   4      118.16      117.34      1.87 o 
  14   3   4       17.38       17.59      1.06 o 
  15   3   4       20.01       18.94      1.33 o 
  16   3   4       18.14       19.81      1.57 o 
  17   3   4       51.96       52.97      2.14 o 
  18   3   4        2.80        2.03      1.28 o 
  19   3   4       35.29       42.13      2.37 o 
  20   3   4        7.74       11.99      1.89 o 
  21   3   4        1.57        2.47      1.98 o 
  22   3   4        8.33        9.72      2.21 o 
  23   3   4        4.13        5.47      3.59 o 
   0   4   4       17.66       16.74      1.15 o 
   1   4   4       13.86       17.37      0.86 o 
   2   4   4      225.08      217.17      2.57 o 
   3   4   4       51.16       58.06      1.43 o 
   4   4   4       40.02       39.28      1.30 o 
   5   4   4      196.44      195.77      2.72 o 
   6   4   4        7.34        5.62      0.88 o 
   7   4   4      105.69      103.56      1.62 o 
   8   4   4      218.00      218.48      2.34 o 
   9   4   4      254.10      233.86      2.09 o 
  10   4   4      318.11      320.57      3.06 o 
  11   4   4       81.34       83.84      1.54 o 
  12   4   4       59.69       64.16      1.44 o 
  13   4   4      172.39      179.04      2.44 o 
  14   4   4      194.31      194.19      2.68 o 
  15   4   4       13.40       10.29      1.35 o 
  16   4   4        8.33        6.59      1.35 o 
  17   4   4       37.07       42.07      2.01 o 
  18   4   4       28.00       31.02      1.89 o 
  19   4   4        7.23        7.48      1.74 o 
  20   4   4        4.66        4.81      1.62 o 
  21   4   4       13.86       18.82      2.34 o 
  22   4   4        6.20        8.29      2.19 o 
   1   5   4       21.41       21.28      1.04 o 
   2   5   4       99.13      105.66      1.86 o 
   3   5   4      385.37      393.08      4.05 o 
   4   5   4      175.54      164.17      2.45 o 
   5   5   4        8.50        7.95      0.65 o 
   6   5   4       40.59       39.05      0.96 o 
   7   5   4       35.17       32.98      1.00 o 
   8   5   4      187.76      183.59      1.95 o 
   9   5   4       24.97       19.42      0.76 o 
  10   5   4       50.40       50.24      1.28 o 
  11   5   4      202.32      212.22      2.57 o 
  12   5   4      125.13      129.99      2.21 o 
  13   5   4      115.05      105.31      2.09 o 
  14   5   4       13.20       13.11      1.27 o 
  15   5   4       44.98       37.80      1.74 o 
  16   5   4       36.43       38.82      1.91 o 
  17   5   4       50.65       46.32      2.29 o 
  18   5   4        8.10        9.72      1.74 o 
  19   5   4       14.51       11.04      1.81 o 
  20   5   4        5.20        1.96      1.73 o 
  21   5   4       11.04       14.57      2.14 o 
  22   5   4        1.43       -1.56      1.88 o 
   0   6   4      153.90      165.39      3.52 o 
   1   6   4       19.62       17.44      0.99 o 
   2   6   4       52.64       47.26      1.21 o 
   3   6   4      343.58      332.73      3.30 o 
   4   6   4        5.87        5.77      0.59 o 
   5   6   4       31.06       31.51      0.98 o 
   6   6   4       24.74       18.82      0.70 o 
   7   6   4       23.16       18.68      0.65 o 
   8   6   4       53.58       47.70      1.06 o 
   9   6   4       64.57       56.49      1.31 o 
  10   6   4       53.05       45.40      1.34 o 
  11   6   4       99.30       93.24      1.85 o 
  12   6   4       14.64       11.50      1.13 o 
  13   6   4        3.78        1.72      0.98 o 
  14   6   4        8.18        4.53      1.18 o 
  15   6   4       39.14       38.00      1.72 o 
  16   6   4       96.58       98.98      2.77 o 
  17   6   4        8.82        9.47      1.47 o 
  18   6   4        3.23        3.30      1.60 o 
  19   6   4       17.61       16.67      1.96 o 
  20   6   4       23.26       30.88      2.29 o 
  21   6   4        4.58        2.74      1.83 o 
  22   6   4        0.93       -1.61      2.33 o 
   1   7   4      284.76      280.41      2.93 o 
   2   7   4       25.66       25.40      0.92 o 
   3   7   4      264.55      264.31      2.59 o 
   4   7   4      199.74      193.62      1.91 o 
   5   7   4       73.75       69.51      1.06 o 
   6   7   4       17.40       17.26      0.69 o 
   7   7   4      338.81      322.57      2.86 o 
   8   7   4       36.71       32.18      1.04 o 
   9   7   4       51.29       45.37      1.27 o 
  10   7   4       11.26        7.85      0.94 o 
  11   7   4      135.37      128.79      2.30 o 
  12   7   4       29.11       25.95      1.33 o 
  13   7   4        2.73        1.32      0.98 o 
  14   7   4        5.93        4.52      1.18 o 
  15   7   4        2.67        1.92      1.20 o 
  16   7   4       13.40       16.17      1.80 o 
  17   7   4        0.95        1.01      1.32 o 
  18   7   4       19.17       23.33      2.03 o 
  19   7   4       16.08       14.45      1.90 o 
  20   7   4        8.22        8.98      1.88 o 
  21   7   4        9.26        9.96      2.23 o 
   0   8   4      243.79      242.18      3.04 o 
   1   8   4        1.19       -0.46      0.46 o 
   2   8   4      117.66      115.88      1.41 o 
   3   8   4       76.12       74.97      1.14 o 
   4   8   4       36.53       37.33      0.86 o 
   5   8   4      173.26      171.69      2.04 o 
   6   8   4      374.20      354.52      3.23 o 
   7   8   4       26.01       24.03      1.06 o 
   8   8   4      250.94      248.89      2.82 o 
   9   8   4       16.44       13.92      0.98 o 
  10   8   4       50.65       46.06      1.51 o 
  11   8   4        0.80       -0.84      0.84 o 
  12   8   4        7.83        8.95      1.12 o 
  13   8   4       19.95       20.35      1.44 o 
  14   8   4       46.61       38.82      1.75 o 
  15   8   4       24.63       26.43      1.65 o 
  16   8   4        8.57        7.50      1.74 o 
  17   8   4        7.87        7.86      1.73 o 
  18   8   4        4.45        3.50      1.71 o 
  19   8   4        0.36       -1.61      1.61 o 
  20   8   4       15.99       11.53      2.19 o 
  21   8   4        6.91        6.26      2.56 o 
   1   9   4        2.99        2.60      0.60 o 
   2   9   4       22.41       20.16      1.04 o 
   3   9   4       61.79       63.25      1.18 o 
   4   9   4       35.84       33.90      0.95 o 
   5   9   4      122.63      124.23      1.75 o 
   6   9   4      641.24      600.44      5.30 o 
   7   9   4        2.64        3.21      0.87 o 
   8   9   4      104.41      111.07      2.10 o 
   9   9   4        1.02       -0.68      0.80 o 
  10   9   4      136.25      126.98      2.44 o 
  11   9   4       40.87       33.54      1.47 o 
  12   9   4       14.67       16.56      1.39 o 
  13   9   4       24.95       29.86      1.52 o 
  14   9   4       15.78       14.97      1.37 o 
  15   9   4       29.93       24.21      1.65 o 
  16   9   4       14.28       10.39      1.73 o 
  17   9   4        2.81        1.30      1.61 o 
  18   9   4        0.93       -1.76      1.76 o 
  19   9   4        1.59        4.48      1.99 o 
  20   9   4        2.22        0.76      2.16 o 
  21   9   4        0.39       -4.33      4.33 o 
   0  10   4      408.10      419.21      6.02 o 
   1  10   4      525.73      527.73      4.76 o 
   2  10   4       13.83        9.16      1.46 o 
   3  10   4      200.83      183.21      2.33 o 
   4  10   4       68.90       69.13      1.55 o 
   5  10   4       17.79       15.09      0.96 o 
   6  10   4       88.11       78.96      1.76 o 
   7  10   4       19.67       21.35      0.98 o 
   8  10   4      108.86      107.52      2.14 o 
   9  10   4      109.30      105.90      2.27 o 
  10  10   4       14.06       13.87      1.28 o 
  11  10   4       16.50       14.36      1.36 o 
  12  10   4        2.42        0.39      1.14 o 
  13  10   4        1.63        1.14      1.19 o 
  14  10   4       64.60       63.21      2.24 o 
  15  10   4        5.49        4.78      1.51 o 
  16  10   4        2.72        4.19      1.69 o 
  17  10   4       11.93       10.29      2.18 o 
  18  10   4        1.21       -0.27      1.86 o 
  19  10   4        0.72        0.91      2.25 o 
  20  10   4        5.56        7.07      2.18 o 
   1  11   4      711.42      687.78      5.71 o 
   2  11   4       75.21       73.14      2.51 o 
   3  11   4       50.82       46.26      1.64 o 
   4  11   4       27.62       25.51      1.37 o 
   5  11   4       87.57       81.78      1.71 o 
   6  11   4      119.78      120.23      2.69 o 
   7  11   4      207.16      206.12      3.20 o 
   8  11   4       11.26       11.31      1.33 o 
   9  11   4       41.94       42.26      1.58 o 
  10  11   4       12.84       14.40      1.44 o 
  11  11   4        1.31        1.89      1.20 o 
  12  11   4       16.01       17.31      1.57 o 
  13  11   4        5.60        3.93      1.47 o 
  14  11   4       29.95       32.38      2.12 o 
  15  11   4       27.38       30.52      2.46 o 
  16  11   4        6.05        7.45      2.27 o 
  17  11   4        3.95        5.89      1.79 o 
  18  11   4        4.73        5.56      2.05 o 
  19  11   4        4.96        9.40      2.24 o 
   0  12   4      175.69      172.69      3.40 o 
   1  12   4       96.57       84.28      2.28 o 
   2  12   4       89.76       86.45      2.75 o 
   3  12   4      245.91      240.13      2.91 o 
   4  12   4       27.02       24.60      1.25 o 
   5  12   4       20.19       16.10      1.07 o 
   6  12   4       91.46       97.64      1.97 o 
   7  12   4       65.00       60.64      1.95 o 
   8  12   4        3.08        1.55      1.12 o 
   9  12   4       81.24       93.96      2.64 o 
  10  12   4       39.27       37.77      1.93 o 
  11  12   4       29.99       28.03      1.90 o 
  12  12   4        4.25        3.77      1.93 o 
  13  12   4        5.87        4.93      1.94 o 
  14  12   4        6.74        6.56      1.85 o 
  15  12   4        2.95       -0.81      1.74 o 
  16  12   4       15.66       17.67      2.28 o 
  17  12   4       17.01       22.00      2.47 o 
  18  12   4        8.06        7.73      2.07 o 
  19  12   4       21.11       23.67      5.60 o 
   1  13   4       25.43       25.83      1.18 o 
   2  13   4       79.61       77.49      1.77 o 
   3  13   4       80.50       72.60      1.68 o 
   4  13   4       14.44       10.71      0.95 o 
   5  13   4       19.76       16.70      1.13 o 
   6  13   4       58.83       53.00      1.68 o 
   7  13   4      132.04      133.64      3.59 o 
   8  13   4       17.27       16.72      1.63 o 
   9  13   4        2.03        1.34      1.33 o 
  10  13   4        7.00        4.66      1.47 o 
  11  13   4       57.11       56.82      2.67 o 
  12  13   4        5.66        3.34      1.74 o 
  13  13   4        0.72       -0.27      1.69 o 
  14  13   4        8.47        2.22      1.86 o 
  15  13   4        4.47        6.03      1.99 o 
  16  13   4        4.38        7.02      2.11 o 
  17  13   4        9.50       10.76      2.46 o 
  18  13   4        5.05        7.71      3.61 o 
   0  14   4      178.86      183.89      4.13 o 
   1  14   4       60.04       61.39      1.83 o 
   2  14   4        4.22        3.85      1.01 o 
   3  14   4       39.71       39.69      1.56 o 
   4  14   4       14.66       14.20      1.20 o 
   5  14   4       15.90       16.12      1.22 o 
   6  14   4       12.30       15.58      1.30 o 
   7  14   4       14.86       14.15      1.48 o 
   8  14   4       25.39       29.07      2.30 o 
   9  14   4       30.42       29.60      2.05 o 
  10  14   4        0.23       -0.88      1.67 o 
  11  14   4        5.55        4.92      1.78 o 
  12  14   4       13.25       10.86      2.00 o 
  13  14   4        3.24        3.28      1.91 o 
  14  14   4        7.98        9.12      2.09 o 
  15  14   4        2.07        2.27      2.01 o 
  16  14   4        7.72        9.80      2.24 o 
  17  14   4       24.41       29.45      3.08 o 
   1  15   4        4.38        4.75      1.07 o 
   2  15   4        6.40        3.67      1.08 o 
   3  15   4       27.95       25.43      1.44 o 
   4  15   4        9.37        5.48      1.43 o 
   5  15   4       10.55       11.64      1.29 o 
   6  15   4       54.59       52.99      2.06 o 
   7  15   4        0.89        1.01      1.45 o 
   8  15   4       14.89       15.12      2.05 o 
   9  15   4       35.36       43.87      2.66 o 
  10  15   4        3.92        4.08      1.85 o 
  11  15   4       57.99       61.13      3.07 o 
  12  15   4       27.55       34.13      2.58 o 
  13  15   4       19.60       19.17      2.37 o 
  14  15   4        3.95        5.12      2.09 o 
  15  15   4        0.46        3.53      2.02 o 
  16  15   4       14.25       16.54      5.60 o 
   0  16   4       16.58       17.68      1.90 o 
   1  16   4       68.54       64.26      2.07 o 
   2  16   4       22.86       29.29      1.54 o 
   3  16   4        4.52        3.39      1.31 o 
   4  16   4        1.28        0.41      1.36 o 
   5  16   4        3.13        4.24      1.58 o 
   6  16   4        1.82        0.16      1.55 o 
   7  16   4        2.72        3.52      1.80 o 
   8  16   4        6.94        5.87      1.88 o 
   9  16   4        4.47        4.47      1.85 o 
  10  16   4        4.66        7.39      2.03 o 
  11  16   4        5.72        3.70      2.02 o 
  12  16   4        8.73        5.76      2.09 o 
  13  16   4        9.86       10.03      2.19 o 
  14  16   4        8.43       10.20      3.06 o 
   1  17   4        5.38        4.72      1.65 o 
   2  17   4        4.06        5.79      1.54 o 
   3  17   4       18.80       21.24      1.99 o 
   4  17   4        2.18        1.24      1.58 o 
   5  17   4        0.28       -1.37      1.56 o 
   6  17   4       10.94       13.42      1.97 o 
   7  17   4        2.14        1.94      1.84 o 
   8  17   4        1.73        1.86      1.85 o 
   9  17   4        4.63        0.20      1.87 o 
  10  17   4        2.71        4.72      1.99 o 
  11  17   4        1.13       -0.55      1.96 o 
  12  17   4        2.09        0.76      2.04 o 
  13  17   4       41.69       52.10      3.28 o 
   0  18   4       26.96       32.89      3.29 o 
   1  18   4        8.53        7.79      1.84 o 
   2  18   4       33.05       41.01      3.76 o 
   3  18   4       13.69       14.01      2.03 o 
   4  18   4        1.82        3.57      1.75 o 
   5  18   4        0.89        3.73      1.91 o 
   6  18   4       25.77       32.71      2.43 o 
   7  18   4        3.84        3.50      2.00 o 
   8  18   4        6.13        6.67      2.03 o 
   9  18   4        1.07       -0.10      2.00 o 
  10  18   4        5.62        6.68      2.41 o 
  11  18   4        0.33       -1.29      2.05 o 
   1  19   4        0.18       -0.05      1.92 o 
   2  19   4        8.00       14.95      2.63 o 
   3  19   4        8.48        8.63      1.93 o 
   4  19   4       18.25       26.17      2.34 o 
   5  19   4        9.75       12.86      2.08 o 
   6  19   4        0.05        1.72      1.87 o 
   7  19   4       10.62       17.79      2.28 o 
   8  19   4       16.10       18.57      2.46 o 
   9  19   4        2.54        3.18      3.30 o 
   0  20   4        2.86        2.39      2.73 o 
   1  20   4        2.68        3.39      2.17 o 
   2  20   4       14.47       15.59      2.47 o 
   3  20   4        3.57        5.84      2.72 o 
   4  20   4        6.58       11.84      2.33 o 
   5  20   4       12.50       14.85      2.60 o 
   6  20   4        0.28        6.11      5.09 o 
   2   0   5      191.89      194.13      3.36 o 
   4   0   5      222.15      206.13      3.92 o 
   6   0   5      110.96       94.03      3.01 o 
   8   0   5      616.63      588.78      8.48 o 
  10   0   5      125.95      140.83      4.57 o 
  12   0   5      232.20      222.80      4.77 o 
  14   0   5       40.70       30.61      2.06 o 
  16   0   5       67.71       80.68      3.95 o 
  18   0   5       17.42       21.82      2.84 o 
  20   0   5       18.25       18.07      5.60 o 
   0   1   5      151.34      148.71      3.66 o 
   1   1   5       41.25       40.43      1.60 o 
   2   1   5       51.76       52.15      1.53 o 
   3   1   5        2.81        1.63      1.24 o 
   4   1   5      142.29      133.10      2.21 o 
   5   1   5       13.05       10.92      1.23 o 
   6   1   5      215.35      220.72      3.05 o 
   7   1   5       47.15       45.82      1.60 o 
   8   1   5      312.42      304.12      3.83 o 
   9   1   5        8.92        6.08      0.81 o 
  10   1   5       71.39       65.52      1.82 o 
  11   1   5       74.38       68.99      2.02 o 
  12   1   5        0.71       -0.98      0.98 o 
  13   1   5       12.11       10.78      1.16 o 
  14   1   5       13.25       14.21      1.37 o 
  15   1   5       50.64       57.95      2.14 o 
  16   1   5       27.68       22.91      1.83 o 
  17   1   5       18.00       19.25      1.83 o 
  18   1   5       26.01       32.87      2.13 o 
  19   1   5        2.29        2.29      2.49 o 
  20   1   5        0.77       -2.17      2.53 o 
  21   1   5       24.18       39.36      4.93 o 
   1   2   5       67.23       59.68      1.57 o 
   2   2   5       99.46       96.75      1.71 o 
   3   2   5      104.18      111.41      1.90 o 
   4   2   5       63.97       63.36      1.65 o 
   5   2   5       46.75       49.28      1.58 o 
   6   2   5      332.41      329.77      4.10 o 
   7   2   5       47.38       40.98      1.70 o 
   8   2   5      327.07      326.19      4.39 o 
   9   2   5        4.35        4.57      0.92 o 
  10   2   5       98.73       95.81      2.18 o 
  11   2   5      100.48       91.81      2.20 o 
  12   2   5       21.45       19.84      1.31 o 
  13   2   5       93.40       92.69      2.30 o 
  14   2   5       26.70       21.09      1.49 o 
  15   2   5       22.92       26.82      1.64 o 
  16   2   5        8.80        6.34      1.48 o 
  17   2   5       22.51       25.71      1.98 o 
  18   2   5       30.44       34.16      2.82 o 
  19   2   5       10.98       12.69      2.89 o 
  20   2   5        6.82        7.94      2.88 o 
  21   2   5        1.93        3.56      3.60 o 
   0   3   5      153.26      156.41      3.23 o 
   1   3   5       92.69       85.08      1.64 o 
   2   3   5       13.04       10.88      0.89 o 
   3   3   5       71.30       68.31      1.65 o 
   4   3   5      158.98      151.83      2.80 o 
   5   3   5      450.74      430.93      4.81 o 
   6   3   5      164.35      170.33      2.91 o 
   7   3   5      155.52      151.56      2.78 o 
   8   3   5      189.47      176.76      2.19 o 
   9   3   5      437.08      434.18      4.42 o 
  10   3   5       81.42       86.69      2.80 o 
  11   3   5       34.78       30.40      1.64 o 
  12   3   5        7.04        5.57      1.10 o 
  13   3   5        7.72        8.54      1.29 o 
  14   3   5       45.57       43.77      1.94 o 
  15   3   5       42.24       43.69      2.02 o 
  16   3   5       67.61       62.29      2.86 o 
  17   3   5       15.46       19.66      2.39 o 
  18   3   5        7.36       11.22      2.57 o 
  19   3   5        5.46        6.19      2.69 o 
  20   3   5        2.33        2.13      2.62 o 
   1   4   5       65.97       67.43      1.67 o 
   2   4   5       64.07       57.55      1.56 o 
   3   4   5      127.54      129.98      2.24 o 
   4   4   5      325.58      312.50      3.72 o 
   5   4   5      191.33      195.72      3.04 o 
   6   4   5      279.11      271.40      3.69 o 
   7   4   5      249.37      236.82      3.47 o 
   8   4   5       43.77       43.73      1.24 o 
   9   4   5      188.40      182.22      2.56 o 
  10   4   5        6.67        5.16      0.96 o 
  11   4   5      155.33      167.90      2.87 o 
  12   4   5       13.89       13.14      1.18 o 
  13   4   5       35.95       36.16      1.61 o 
  14   4   5       14.96       13.27      1.65 o 
  15   4   5        4.46        5.86      1.51 o 
  16   4   5        1.98        1.71      1.74 o 
  17   4   5        9.12       10.93      2.19 o 
  18   4   5        2.14       -3.51      3.51 o 
  19   4   5        0.20       -1.28      2.43 o 
  20   4   5        1.35       -0.06      2.45 o 
   0   5   5      168.72      186.44      6.39 o 
   1   5   5      259.89      239.18      3.36 o 
   2   5   5       10.31        6.44      1.31 o 
   3   5   5       91.16       83.53      1.88 o 
   4   5   5       43.24       40.79      1.51 o 
   5   5   5       49.69       45.44      1.67 o 
   6   5   5       39.27       40.04      1.65 o 
   7   5   5       29.48       25.41      1.15 o 
   8   5   5        2.90        0.69      0.78 o 
   9   5   5      196.21      189.36      2.57 o 
  10   5   5       75.90       79.31      1.96 o 
  11   5   5       31.68       33.53      1.49 o 
  12   5   5       14.40       11.32      1.31 o 
  13   5   5        9.58       11.28      1.35 o 
  14   5   5       19.03       18.88      1.76 o 
  15   5   5        5.00        6.87      2.53 o 
  16   5   5        9.51        9.07      2.03 o 
  17   5   5        4.71        1.48      1.92 o 
  18   5   5        6.09        5.89      2.68 o 
  19   5   5        5.71        2.21      2.49 o 
  20   5   5        2.29        2.04      3.30 o 
   1   6   5       25.48       25.39      1.34 o 
   2   6   5      362.91      355.89      4.22 o 
   3   6   5        0.88       -1.00      1.00 o 
   4   6   5      129.74      114.79      2.22 o 
   5   6   5       58.91       59.72      1.28 o 
   6   6   5       67.83       61.27      1.59 o 
   7   6   5      295.98      282.36      3.17 o 
   8   6   5      226.07      226.13      3.22 o 
   9   6   5        8.48        7.42      1.03 o 
  10   6   5       11.04       12.27      1.13 o 
  11   6   5        3.81        3.77      1.17 o 
  12   6   5        8.79        8.66      1.27 o 
  13   6   5       35.83       36.00      2.45 o 
  14   6   5       24.66       25.43      2.10 o 
  15   6   5        2.49        4.34      1.76 o 
  16   6   5       39.40       44.05      2.92 o 
  17   6   5        3.37        4.37      1.97 o 
  18   6   5        9.10        6.35      2.64 o 
  19   6   5        5.55        4.89      2.64 o 
  20   6   5        1.99        2.84      2.69 o 
   0   7   5      329.01      319.31      4.80 o 
   1   7   5      384.56      371.63      3.93 o 
   2   7   5       80.49       77.49      1.96 o 
   3   7   5       22.76       16.44      0.92 o 
   4   7   5      166.36      163.15      2.30 o 
   5   7   5       14.17       12.52      0.96 o 
   6   7   5        6.41        5.43      0.85 o 
   7   7   5       87.20       80.60      1.96 o 
   8   7   5       24.17       22.71      1.49 o 
   9   7   5       29.82       27.18      1.35 o 
  10   7   5        7.72        4.93      1.04 o 
  11   7   5        0.65        0.46      1.07 o 
  12   7   5        3.43        4.66      1.51 o 
  13   7   5       17.74       19.78      2.01 o 
  14   7   5       29.00       30.47      2.55 o 
  15   7   5        3.22        1.75      1.88 o 
  16   7   5        1.26       -0.52      1.86 o 
  17   7   5        1.98       -0.35      2.49 o 
  18   7   5       25.32       29.17      3.41 o 
  19   7   5       10.76        9.57      2.89 o 
   1   8   5       88.06       92.36      1.74 o 
   2   8   5       10.56       10.16      1.19 o 
   3   8   5      282.84      283.79      3.47 o 
   4   8   5       31.26       31.30      1.13 o 
   5   8   5       17.12       18.13      0.98 o 
   6   8   5      225.35      225.29      3.31 o 
   7   8   5       45.70       46.61      1.70 o 
   8   8   5       35.89       28.64      1.32 o 
   9   8   5       24.24       20.87      1.49 o 
  10   8   5       18.40       16.57      1.34 o 
  11   8   5        4.37        3.62      1.37 o 
  12   8   5       18.71       20.91      1.98 o 
  13   8   5        6.44        5.09      1.87 o 
  14   8   5        8.39        7.29      2.03 o 
  15   8   5       19.55       19.01      1.94 o 
  16   8   5        8.18       13.01      3.29 o 
  17   8   5       14.10        9.02      2.89 o 
  18   8   5        2.53        8.57      2.79 o 
  19   8   5        1.65        6.36      3.60 o 
   0   9   5        2.68        1.74      1.08 o 
   1   9   5       28.80       27.51      1.11 o 
   2   9   5        4.01        5.69      0.83 o 
   3   9   5       19.13       20.23      0.95 o 
   4   9   5       98.25       95.16      1.76 o 
   5   9   5        9.10        8.92      0.94 o 
   6   9   5       52.70       45.93      2.20 o 
   7   9   5       12.17        8.67      1.10 o 
   8   9   5      137.73      139.61      3.09 o 
   9   9   5       25.28       24.60      1.57 o 
  10   9   5       35.22       38.28      1.80 o 
  11   9   5        2.60        1.90      1.50 o 
  12   9   5       72.27       66.96      2.72 o 
  13   9   5        2.41        4.24      1.54 o 
  14   9   5       16.42       17.21      1.86 o 
  15   9   5        6.89        5.70      1.71 o 
  16   9   5        5.69        5.79      2.69 o 
  17   9   5        9.60       12.92      3.07 o 
  18   9   5        9.42       10.06      3.51 o 
   1  10   5       74.21       67.82      1.72 o 
   2  10   5       38.25       37.12      1.26 o 
   3  10   5       13.11       15.81      1.02 o 
   4  10   5        4.26        3.14      1.29 o 
   5  10   5       11.76       10.26      1.20 o 
   6  10   5       35.50       29.82      1.51 o 
   7  10   5       16.19       14.33      1.48 o 
   8  10   5       25.46       25.02      1.62 o 
   9  10   5        9.07        8.13      1.50 o 
  10  10   5        4.65        4.03      1.46 o 
  11  10   5        2.12        2.40      1.59 o 
  12  10   5       76.20       80.16      2.84 o 
  13  10   5        9.14       10.20      1.73 o 
  14  10   5       14.59       20.28      2.00 o 
  15  10   5       29.59       33.12      3.48 o 
  16  10   5        1.90        5.40      2.78 o 
  17  10   5       11.26       12.45      3.84 o 
  18  10   5       16.55       19.85      5.60 o 
   0  11   5       37.57       33.89      2.90 o 
   1  11   5       49.39       42.34      1.63 o 
   2  11   5        2.36        0.04      0.91 o 
   3  11   5       54.34       54.23      1.62 o 
   4  11   5        2.69        3.25      0.91 o 
   5  11   5       52.99       55.66      1.81 o 
   6  11   5        4.91        4.16      1.03 o 
   7  11   5        9.67       11.27      1.22 o 
   8  11   5        5.58        6.28      0.99 o 
   9  11   5       69.13       70.84      3.06 o 
  10  11   5       19.67       18.94      1.62 o 
  11  11   5        1.83        1.54      1.35 o 
  12  11   5        2.39        3.93      1.43 o 
  13  11   5        3.78        3.59      1.58 o 
  14  11   5       11.63       12.29      2.62 o 
  15  11   5        5.20        7.33      7.64 o 
  16  11   5        3.07        5.85      3.78 o 
  17  11   5       40.96       47.34      7.13 o 
   1  12   5       54.48       43.28      1.61 o 
   2  12   5       12.13       13.42      1.00 o 
   3  12   5        1.94        1.99      0.85 o 
   4  12   5        7.97        8.76      0.98 o 
   5  12   5        1.46        1.53      0.92 o 
   6  12   5       17.23       12.68      1.27 o 
   7  12   5        0.20       -0.51      1.16 o 
   8  12   5       36.03       39.32      2.02 o 
   9  12   5        1.91        2.46      1.36 o 
  10  12   5        1.56        1.36      1.39 o 
  11  12   5        3.69        4.76      1.36 o 
  12  12   5       10.43       14.13      1.82 o 
  13  12   5        8.96        7.77      1.96 o 
  14  12   5        4.78        3.03      4.20 o 
  15  12   5        5.65        8.71      3.84 o 
  16  12   5        0.37        5.85      5.34 o 
   0  13   5        1.64       -0.64      1.41 o 
   1  13   5       35.17       34.01      1.67 o 
   2  13   5       18.43       20.27      1.30 o 
   3  13   5       29.18       28.06      1.43 o 
   4  13   5       20.66       19.54      1.52 o 
   5  13   5       14.63       14.13      1.43 o 
   6  13   5        4.57        5.21      1.31 o 
   7  13   5       23.95       21.34      1.71 o 
   8  13   5        2.49        1.55      1.32 o 
   9  13   5        4.03        3.99      1.49 o 
  10  13   5       52.05       60.28      2.71 o 
  11  13   5       10.07        9.90      2.17 o 
  12  13   5        7.30        1.99      2.38 o 
  13  13   5        7.56       10.87      2.17 o 
  14  13   5       23.98       25.75      4.46 o 
  15  13   5        8.54       21.38      4.46 o 
   1  14   5       29.72       26.19      1.59 o 
   2  14   5       10.60       12.29      1.29 o 
   3  14   5       11.83       15.45      1.38 o 
   4  14   5        3.22        1.46      1.25 o 
   5  14   5       22.34       18.47      1.47 o 
   6  14   5       27.35       24.78      3.32 o 
   7  14   5       17.04       21.73      2.08 o 
   8  14   5       17.02       18.68      1.88 o 
   9  14   5        4.73        6.53      1.91 o 
  10  14   5        7.37        9.20      1.99 o 
  11  14   5       23.09       23.40      2.44 o 
  12  14   5        0.75       -2.31      2.31 o 
  13  14   5       12.94       19.03      3.46 o 
  14  14   5        1.12       -0.25      3.82 o 
   0  15   5       18.76       18.30      2.21 o 
   1  15   5       10.56        9.06      1.34 o 
   2  15   5       20.40       24.25      1.61 o 
   3  15   5       28.58       27.62      1.70 o 
   4  15   5        6.22        6.03      1.43 o 
   5  15   5        4.81        6.39      1.35 o 
   6  15   5        2.06        0.49      1.47 o 
   7  15   5       10.78       14.58      2.14 o 
   8  15   5       11.34       11.26      2.07 o 
   9  15   5       14.20       14.24      3.12 o 
  10  15   5       15.54       25.93      3.12 o 
  11  15   5        7.33        8.04      2.68 o 
  12  15   5        0.28        3.50      2.50 o 
   1  16   5        0.93        0.69      1.65 o 
   2  16   5       35.80       41.76      2.47 o 
   3  16   5        3.55        2.51      1.71 o 
   4  16   5        5.63        3.19      1.87 o 
   5  16   5       17.38       13.41      2.13 o 
   6  16   5        7.35        6.29      2.01 o 
   7  16   5       18.24       17.69      2.31 o 
   8  16   5       23.32       31.41      2.69 o 
   9  16   5        0.44        1.69      1.98 o 
  10  16   5        1.22        0.30      2.37 o 
  11  16   5        5.95       10.05      3.96 o 
   0  17   5       51.53       60.40      4.52 o 
   1  17   5       22.68       22.94      2.26 o 
   2  17   5       18.70       20.21      2.64 o 
   3  17   5        0.18       -0.17      1.88 o 
   4  17   5       24.28       29.04      2.65 o 
   5  17   5       26.05       28.44      4.52 o 
   6  17   5        1.46        1.35      2.31 o 
   7  17   5       12.01       12.57      2.25 o 
   8  17   5        4.72        4.19      2.58 o 
   9  17   5        4.89        9.42      5.60 o 
   1  18   5       10.51       10.39      2.50 o 
   2  18   5        8.40        5.95      2.09 o 
   3  18   5        8.33       10.84      2.28 o 
   4  18   5       18.44       23.02      2.61 o 
   5  18   5        1.51        4.89      2.11 o 
   6  18   5       13.56       19.09      5.85 o 
   0   0   6      139.80      122.06      6.11 o 
   2   0   6       46.42       41.99      3.38 o 
   4   0   6      310.53      294.63      7.62 o 
   6   0   6       44.14       44.31      3.57 o 
   8   0   6      176.67      165.66      5.72 o 
  10   0   6      107.03      112.60      4.93 o 
  12   0   6       41.34       44.67      4.96 o 
  14   0   6       51.16       60.96      6.36 o 
  16   0   6       10.42        9.31      4.45 o 
  18   0   6        9.60       17.88      3.87 o 
   1   1   6        5.26        2.57      1.45 o 
   2   1   6       61.37       59.75      2.49 o 
   3   1   6       75.43       68.05      2.84 o 
   4   1   6       21.85       20.50      2.04 o 
   5   1   6       24.48       27.31      3.28 o 
   6   1   6      102.29      103.99      3.26 o 
   7   1   6      107.37      110.53      3.70 o 
   8   1   6       41.08       43.05      2.46 o 
   9   1   6       25.46       32.77      2.29 o 
  10   1   6       29.16       31.98      2.24 o 
  11   1   6       10.56        8.07      1.79 o 
  12   1   6       43.57       44.95      2.84 o 
  13   1   6        5.90        5.56      2.76 o 
  14   1   6       10.93       12.59      2.47 o 
  15   1   6        0.36        0.88      2.28 o 
  16   1   6       15.22       20.64      2.69 o 
  17   1   6       17.48       17.99      2.75 o 
  18   1   6        6.82       12.23      2.66 o 
   0   2   6      123.02      118.45      4.13 o 
   1   2   6      128.46      117.81      3.15 o 
   2   2   6        5.45        5.52      1.58 o 
   3   2   6       18.40       21.23      2.20 o 
   4   2   6       60.83       62.02      2.74 o 
   5   2   6      175.17      184.02      4.14 o 
   6   2   6       21.56       27.70      2.17 o 
   7   2   6       26.09       33.34      2.27 o 
   8   2   6       69.91       65.76      2.82 o 
   9   2   6      207.60      199.63      7.13 o 
  10   2   6        0.64        0.91      1.77 o 
  11   2   6        8.24       12.66      2.41 o 
  12   2   6       12.62       17.11      2.49 o 
  13   2   6       14.48       15.91      2.46 o 
  14   2   6       13.19       13.60      2.44 o 
  15   2   6        1.71        2.87      2.21 o 
  16   2   6        3.83        4.42      2.38 o 
  17   2   6        7.75        9.48      2.50 o 
  18   2   6        0.41       -0.47      2.31 o 
   1   3   6       63.24       57.70      2.62 o 
   2   3   6      187.72      179.06      3.72 o 
   3   3   6       83.09       76.26      2.74 o 
   4   3   6       18.58       17.57      2.16 o 
   5   3   6       22.75       28.74      2.38 o 
   6   3   6        9.39        8.15      1.89 o 
   7   3   6       47.54       41.20      2.62 o 
   8   3   6        8.71        8.22      1.98 o 
   9   3   6       60.09       54.89      2.18 o 
  10   3   6       11.10       14.80      2.10 o 
  11   3   6       34.78       37.31      2.90 o 
  12   3   6        3.21        4.03      2.03 o 
  13   3   6        6.62        5.38      2.22 o 
  14   3   6        0.28        1.12      2.14 o 
  15   3   6       32.24       40.71      3.18 o 
  16   3   6       18.59       21.40      2.80 o 
  17   3   6       15.13       20.63      2.94 o 
   0   4   6      159.24      150.83      4.54 o 
   1   4   6       48.15       42.95      2.35 o 
   2   4   6       50.35       55.22      2.56 o 
   3   4   6       49.05       45.40      2.24 o 
   4   4   6       88.63       94.55      3.86 o 
   5   4   6       33.44       28.39      2.29 o 
   6   4   6        8.69        7.90      1.85 o 
   7   4   6        1.32       -0.63      1.63 o 
   8   4   6       10.06        8.86      1.37 o 
   9   4   6       21.44       19.63      1.95 o 
  10   4   6       10.07       11.82      1.62 o 
  11   4   6       12.21       11.16      2.30 o 
  12   4   6       14.90       10.82      2.61 o 
  13   4   6        4.98        8.32      2.36 o 
  14   4   6       34.16       33.69      3.05 o 
  15   4   6       51.24       56.48      3.57 o 
  16   4   6        3.53        5.88      2.38 o 
  17   4   6       12.38       19.27      3.40 o 
   1   5   6      101.21       92.41      3.01 o 
   2   5   6      101.12      102.95      3.62 o 
   3   5   6       40.69       42.81      2.32 o 
   4   5   6       11.46       13.19      1.62 o 
   5   5   6       49.71       45.83      2.67 o 
   6   5   6        2.56        1.55      1.69 o 
   7   5   6        0.03       -0.06      1.18 o 
   8   5   6       55.34       59.84      2.27 o 
   9   5   6        7.85       11.57      1.87 o 
  10   5   6        5.28        4.54      1.32 o 
  11   5   6       40.42       38.37      2.38 o 
  12   5   6       33.77       41.68      3.18 o 
  13   5   6        3.00        4.25      2.22 o 
  14   5   6       16.35       17.40      2.63 o 
  15   5   6       12.96       16.83      2.69 o 
  16   5   6        9.50       12.14      3.23 o 
  17   5   6       15.71       18.29      3.41 o 
   0   6   6      121.54      116.69      5.44 o 
   1   6   6      113.81      121.79      3.59 o 
   2   6   6       70.78       63.35      2.86 o 
   3   6   6       46.18       49.58      2.63 o 
   4   6   6       81.79       88.69      3.22 o 
   5   6   6       25.32       24.33      2.35 o 
   6   6   6       65.62       65.96      2.77 o 
   7   6   6        1.77        1.38      1.10 o 
   8   6   6       15.67       13.89      1.38 o 
   9   6   6       19.58       21.96      1.60 o 
  10   6   6       10.73       15.10      1.65 o 
  11   6   6       21.86       24.41      2.71 o 
  12   6   6        4.10        6.15      2.28 o 
  13   6   6        8.37       12.21      2.50 o 
  14   6   6        7.27       11.03      2.51 o 
  15   6   6        8.47       12.00      3.23 o 
  16   6   6        6.26        8.38      3.08 o 
   1   7   6       26.19       26.12      1.56 o 
   2   7   6        3.99        4.78      1.11 o 
   3   7   6       18.55       18.78      1.44 o 
   4   7   6       32.52       36.90      1.55 o 
   5   7   6        4.80        4.06      1.00 o 
   6   7   6        1.09        2.07      1.31 o 
   7   7   6       76.32       76.18      2.37 o 
   8   7   6       47.66       48.92      2.07 o 
   9   7   6       11.84       11.05      1.44 o 
  10   7   6        8.76       11.10      1.53 o 
  11   7   6       15.31       17.24      2.50 o 
  12   7   6       17.16       30.60      2.79 o 
  13   7   6       27.42       24.47      3.46 o 
  14   7   6        4.21       10.93      3.01 o 
  15   7   6       12.52       20.90      3.48 o 
  16   7   6        8.02       15.04      3.33 o 
   0   8   6       35.97       39.59      3.99 o 
   1   8   6       12.27       13.90      1.40 o 
   2   8   6       17.39       16.56      1.20 o 
   3   8   6       25.55       22.53      1.39 o 
   4   8   6        3.57        4.71      1.14 o 
   5   8   6       42.49       44.15      2.03 o 
   6   8   6        2.20        4.43      1.39 o 
   7   8   6        6.41        5.18      1.33 o 
   8   8   6       17.73       15.81      1.71 o 
   9   8   6        4.96        2.60      1.51 o 
  10   8   6        5.07        5.24      1.68 o 
  11   8   6       17.66       20.42      3.31 o 
  12   8   6       18.10       24.10      3.43 o 
  13   8   6        1.64        2.50      2.73 o 
  14   8   6        7.78       13.36      3.08 o 
  15   8   6        2.86        7.20      3.10 o 
   1   9   6        1.29        3.15      1.24 o 
   2   9   6        6.37        7.39      1.33 o 
   3   9   6       31.93       32.07      1.83 o 
   4   9   6        9.44        9.91      1.45 o 
   5   9   6       38.93       40.31      1.82 o 
   6   9   6       19.27       19.50      1.67 o 
   7   9   6       10.97        7.64      1.44 o 
   8   9   6        2.53        2.05      1.36 o 
   9   9   6        4.93        5.80      2.28 o 
  10   9   6       12.32       12.04      3.87 o 
  11   9   6        0.88        5.60      3.42 o 
  12   9   6       56.52       74.27      5.53 o 
  13   9   6        1.87        0.26      2.83 o 
  14   9   6        2.87        4.27      2.89 o 
  15   9   6       27.31       29.84      3.92 o 
   0  10   6       21.85       21.25      2.68 o 
   1  10   6       46.95       49.27      2.36 o 
   2  10   6       23.08       21.10      1.74 o 
   3  10   6       33.33       34.89      2.90 o 
   4  10   6       29.28       30.05      1.97 o 
   5  10   6       28.42       28.46      2.74 o 
   6  10   6       79.58       92.24      3.39 o 
   7  10   6       39.89       42.43      4.36 o 
   8  10   6        2.15        1.91      3.24 o 
   9  10   6        8.41       10.13      3.69 o 
  10  10   6       19.62       20.75      4.13 o 
  11  10   6       14.78       15.02      4.05 o 
  12  10   6        0.33        5.81      3.51 o 
  13  10   6        8.97       20.63     11.07 o 
  14  10   6        4.30        5.67      5.98 o 
   1  11   6       21.09       21.68      3.08 o 
   2  11   6       15.68       15.69      1.72 o 
   3  11   6       13.53       13.66      1.70 o 
   4  11   6        1.84        0.89      1.42 o 
   5  11   6        3.15        2.49      2.64 o 
   6  11   6        5.88        7.38      3.24 o 
   7  11   6        1.93        4.33      3.41 o 
   8  11   6        4.17        3.21      3.59 o 
   9  11   6        8.98        9.79      3.95 o 
  10  11   6        3.90        2.37      5.60 o 
  11  11   6       13.20       17.81      4.05 o 
  12  11   6       23.09       23.42      9.54 o 
  13  11   6       15.25       18.89      4.50 o 
   0  12   6      107.57      139.98     10.18 o 
   1  12   6       13.15       19.31      4.07 o 
   2  12   6       12.86       15.83      3.08 o 
   3  12   6       14.22       13.74      3.06 o 
   4  12   6        2.40        4.20      2.66 o 
   5  12   6        5.75       11.73      2.93 o 
   6  12   6        3.55       12.74      3.87 o 
   7  12   6        2.75       10.74      3.77 o 
   8  12   6        4.93        5.85      3.78 o 
   9  12   6        3.91        1.73      3.69 o 
  10  12   6        0.66       -0.39      5.60 o 
  11  12   6       46.53       59.73      5.75 o 
  12  12   6       16.79       27.88      4.85 o 
   1  13   6        5.60        5.07      2.82 o 
   2  13   6        0.36        3.30      3.42 o 
   3  13   6        9.46        9.82      2.93 o 
   4  13   6        0.75        1.32      5.51 o 
   5  13   6       15.23       15.64      3.16 o 
   6  13   6       35.56       39.02      5.04 o 
   7  13   6       17.94       23.70      4.59 o 
   8  13   6        4.44        9.99      4.05 o 
   9  13   6        2.94        4.73      3.77 o 
  10  13   6        8.63       26.21      4.77 o 
   0  14   6        6.38       13.88      4.20 o 
   1  14   6        4.69        6.15      2.84 o 
   2  14   6        0.11       -0.63      2.64 o 
   3  14   6       25.38       34.14      3.78 o 
   4  14   6        4.78        7.77      3.06 o 
   5  14   6        4.42        7.84      2.99 o 
   6  14   6        0.20        0.13      3.42 o 
   7  14   6        5.92        7.82      6.49 o 
   8  14   6        4.82        4.80      3.77 o 
   9  14   6        9.87        9.93      5.60 o 
   1  15   6        9.95       19.45      4.77 o 
   2  15   6        0.03       -0.52      2.72 o 
   3  15   6        7.37       12.77      3.27 o 
   4  15   6        1.31        4.65      3.87 o 
   5  15   6        1.23        3.19      3.69 o 
   6  15   6        2.78        3.31      3.60 o 
   0  16   6       12.30       16.75      4.33 o 
   1  16   6        7.15       -1.53      5.60 o 
   2  16   6        1.63        5.09      5.60 o 
   2   0   7       26.83       27.64      3.36 o 
   4   0   7        5.59        9.84      3.59 o 
   6   0   7       30.43       24.09      4.20 o 
   8   0   7        1.54        1.40      3.24 o 
  10   0   7        0.86        1.14      5.98 o 
  12   0   7       44.36       49.48      5.18 o 
   0   1   7      123.09      113.58      5.24 o 
   1   1   7       19.17       16.82      2.36 o 
   2   1   7       30.58       37.76      2.54 o 
   3   1   7       16.23       19.29      2.46 o 
   4   1   7        9.71        7.26      2.46 o 
   5   1   7        6.39        4.76      2.53 o 
   6   1   7        2.25        1.81      2.29 o 
   7   1   7        6.01        2.71      2.32 o 
   8   1   7       31.48       38.94      3.37 o 
   9   1   7        4.09        7.66      2.51 o 
  10   1   7        5.26        6.28      2.61 o 
  11   1   7        3.04        7.81      2.57 o 
  12   1   7        5.39        8.34      2.51 o 
  13   1   7        3.22        8.49      2.52 o 
   1   2   7       23.62       27.63      3.00 o 
   2   2   7       10.18       13.89      2.21 o 
   3   2   7       19.76       24.01      2.48 o 
   4   2   7       44.46       43.98      2.94 o 
   5   2   7        1.89       -0.13      2.72 o 
   6   2   7       15.74       17.74      2.70 o 
   7   2   7        0.38        1.80      2.58 o 
   8   2   7       18.23       23.39      2.89 o 
   9   2   7       15.27       16.99      2.71 o 
  10   2   7       38.33       39.35      3.29 o 
  11   2   7       10.86       13.64      2.77 o 
  12   2   7        2.46        0.16      2.21 o 
  13   2   7        3.38        4.86      2.51 o 
   0   3   7        8.73       12.92      2.87 o 
   1   3   7       32.17       35.99      2.54 o 
   2   3   7        0.97       -0.42      1.80 o 
   3   3   7        2.08        3.04      2.12 o 
   4   3   7       13.22       14.06      2.23 o 
   5   3   7        4.23        4.08      2.01 o 
   6   3   7       23.67       24.11      2.87 o 
   7   3   7       13.59       19.92      3.69 o 
   8   3   7        2.72        4.77      2.34 o 
   9   3   7       13.68       16.44      2.71 o 
  10   3   7        2.43        1.01      2.32 o 
  11   3   7        2.54       -1.78      2.22 o 
  12   3   7        2.42        3.44      2.43 o 
  13   3   7        4.65        6.12      2.60 o 
   1   4   7       23.79       25.81      2.22 o 
   2   4   7        0.56        1.97      1.77 o 
   3   4   7       26.22       30.09      2.72 o 
   4   4   7       10.23       10.85      2.29 o 
   5   4   7        1.44        4.11      1.92 o 
   6   4   7       14.91       18.38      2.29 o 
   7   4   7       31.96       30.51      2.99 o 
   8   4   7       13.37       18.30      2.69 o 
   9   4   7        3.03        3.97      2.36 o 
  10   4   7        2.39        2.56      2.34 o 
  11   4   7        5.87        8.95      2.51 o 
  12   4   7        5.44        5.80      2.51 o 
  13   4   7        5.28        9.20      2.88 o 
   0   5   7        6.68       10.27      2.66 o 
   1   5   7        8.17        5.51      1.78 o 
   2   5   7        2.07        4.06      1.89 o 
   3   5   7        3.82        4.30      2.07 o 
   4   5   7       22.14       23.75      2.59 o 
   5   5   7       34.35       37.00      2.89 o 
   6   5   7        3.70        4.48      1.99 o 
   7   5   7        5.13        6.40      2.43 o 
   8   5   7       27.93       27.08      2.98 o 
   9   5   7       10.85       10.74      2.51 o 
  10   5   7        4.81        6.07      2.45 o 
  11   5   7        1.88        3.38      2.37 o 
  12   5   7        9.78       13.37      2.79 o 
   1   6   7        1.97        0.79      1.66 o 
   2   6   7       29.24       27.98      2.79 o 
   3   6   7        1.36        6.43      2.24 o 
   4   6   7        0.14        0.99      2.27 o 
   5   6   7       10.32       10.01      2.64 o 
   6   6   7       26.59       33.08      3.36 o 
   7   6   7       19.65       18.86      3.54 o 
   8   6   7        0.67       -0.30      2.20 o 
   9   6   7        2.99        3.21      2.64 o 
  10   6   7        2.02        5.12      2.47 o 
  11   6   7       28.33       33.02      3.20 o 
  12   6   7       13.36       26.81      4.67 o 
   0   7   7        9.75        7.71      3.51 o 
   1   7   7        0.07       -0.47      2.29 o 
   2   7   7        3.78        1.10      2.64 o 
   3   7   7        4.73        6.40      2.84 o 
   4   7   7       15.14       16.35      3.87 o 
   5   7   7        0.05       -0.29      2.24 o 
   6   7   7        8.70       12.73      2.83 o 
   7   7   7        2.15        1.80      3.41 o 
   8   7   7       20.29       24.36      3.21 o 
   9   7   7        0.44       -0.84      2.37 o 
  10   7   7       14.34       16.91      2.72 o 
  11   7   7        2.43        1.48      2.36 o 
   1   8   7        2.54        7.36      2.54 o 
   2   8   7        5.40        7.79      2.93 o 
   3   8   7        9.59       10.38      3.73 o 
   4   8   7        8.75        9.68      4.05 o 
   5   8   7       17.44       12.68      3.95 o 
   6   8   7        7.26        3.55      3.69 o 
   7   8   7       19.01       24.79      4.46 o 
   8   8   7        4.82        4.61      3.66 o 
   9   8   7        1.43        4.07      4.07 o 
  10   8   7        2.57        1.59      3.51 o 
   0   9   7        0.92       -0.96      3.30 o 
   1   9   7        4.97        4.64      2.53 o 
   2   9   7        8.06        6.41      3.07 o 
   3   9   7        6.82        5.77      2.93 o 
   4   9   7        2.44        6.81      4.58 o 
   5   9   7        1.28        0.48      5.60 o 
   6   9   7       16.68       22.31      4.59 o 
   7   9   7       10.73        9.44      4.13 o 
   8   9   7       16.48       19.78      4.49 o 
   9   9   7       32.55       42.76      5.40 o 
   1  10   7        5.12        5.31      2.50 o 
   2  10   7        2.20       -0.15      2.84 o 
   3  10   7        3.06        5.36      2.93 o 
   4  10   7       14.17       18.75      3.56 o 
   5  10   7        2.42        4.05      5.60 o 
   6  10   7       11.94       13.52      4.13 o 
   7  10   7        1.68        1.86      3.69 o 
   8  10   7        1.97        8.91      5.34 o 
   0  11   7       16.25       19.80      4.16 o 
   1  11   7        1.23        3.42      2.60 o 
   2  11   7        6.18        8.08      3.17 o 
   3  11   7        5.27        9.65      3.14 o 
   4  11   7        4.02        6.68      3.21 o 
   5  11   7        3.37       -1.30      3.59 o 
   6  11   7        3.97        6.35      4.05 o 
   1  12   7        0.24       -2.61      2.61 o 
   2  12   7        1.67        3.56      5.60 o 
   3  12   7       21.82       14.51      6.11 o 
   0   0   8       12.82       17.05      5.60 o 
   2   0   8       39.70       49.87      5.13 o 
   4   0   8        6.27        8.12      3.06 o 
   1   1   8        0.62        1.72      2.42 o 
   2   1   8        6.78        7.93      2.31 o 
   3   1   8        9.09       14.79      2.54 o 
   4   1   8       14.87       19.46      2.44 o 
   5   1   8        2.84        1.54      2.33 o 
   0   2   8        9.71       12.71      3.77 o 
   1   2   8       12.74       21.00      2.58 o 
   2   2   8        1.81        4.40      2.18 o 
   3   2   8        0.30        2.17      2.10 o 
   4   2   8        1.43        3.02      2.18 o 
   5   2   8        1.95        2.22      2.22 o 
   1   3   8        4.28        7.17      2.27 o 
   2   3   8        0.07       -0.55      1.95 o 
   3   3   8        3.91        3.79      2.17 o 
   4   3   8        0.42        2.53      2.48 o 
   0   4   8       31.55       53.77      5.57 o 
   1   4   8        1.40        0.50      2.99 o 
   2   4   8        8.04       13.74      2.81 o 
   3   4   8        0.24        3.92      3.69 o 
   1   5   8        4.11       12.22      5.60 o 
                                                 
